# Supplementary material for: Identifying lncRNA–Protein Interactions in Hematopoietic Progenitor Cells by Hybridization Capture and Mass Spectrometry
Source: J Proteome Res. 2025 Aug 1;24(9):4586–96. doi: 10.1021/acs.jproteome.5c00334 (PMC12345361; doi:10.1021/acs.jproteome.5c00334)
Supplement: Supplementary file 2 [file pr5c00334_si_002.xlsx]

## Sheet: Sheet1
Sample:	Cap-Scr	CapAvg	ScrAvg	cap1	cap2	cap3_11-14-23	cap4_11-14-23	cap5_11-14-23	scr1	scr2	scr3_11-14-23	scr4_11-14-23	scr5_11-14-23	Protein Decoy/Contaminant/Target	Student's T-test Significant Capture_Scrambled	Student's T-test significant	Protein QValue	Best Peptide Score	Number of PSMs	Number of Peptides	Unique Peptides	#Imputations	-Log Student's T-test p-value Capture_Scrambled	Student's T-test q-value Capture_Scrambled	Student's T-test Difference Capture_Scrambled	-Log Student's T-test p-value Capture_Scrambled	Student's T-test Test statistic Capture_Scrambled	Protein Accession	Gene	Organism	Protein Full Name	Notes
Median:				21.8724	21.3159	21.546	21.5063	21.4271	21.2398	21.5951	21.9814	21.7449	22.2326																			This Median is for each column before Z-score normalization (i.e.; used here for un-Z-scoring using eqn: x=z*stdev+median. Perseus would output this median and stdev if check a box, but forgot to (and then once imputed and analyzed protein list, didn't want to impute again, so just went back into Perseus and re-did Z-score to get these Median and StDev values to copy into this sheet, but did not …
St.Dev:				2.0975	1.9782	1.7836	1.7295	1.7664	1.9374	1.7369	1.5446	1.6085	1.4848																			This Stdev--see note for Median above. And continuation: I think if did from scratch, you would Z-score with output box checked, . . ., then impute, then . . . Un-Z-score, then do T-test.
	2.11725	22.0932	19.976	22.8782	21.9552	22.2436	21.3947	21.9945	21.3844	19.2646	20.4179	18.8035	20.0096	T	+	Capture_Scrambled	0	31.3214	24	3	NaN	3	2.2438	0	1.41114	2.2438	1.11864	Q8VE37	Rcc1	Mus musculus	Regulator of chromosome condensation
	3.12055	25.9334	22.8128	27.5986	26.4966	25.6105	24.5418	25.4194	26.413	24.7952	23.0378	19.5664	20.2518	T	+	Capture_Scrambled	0	30.4346	170	24	NaN	2	1.27417	0	1.82698	1.27417	1.0923	P05064	Aldoa	Mus musculus	Fructose-bisphosphate aldolase A
	3.2318	25.244	22.0122	26.6584	25.548	25.0189	24.5151	24.4797	24.6749	24.501	22.4576	19.0507	19.377	T	+	Capture_Scrambled	0	29.3666	122	16	NaN	2	1.32113	0	1.93599	1.32113	1.14822	P51410	Rpl9	Mus musculus	Large ribosomal subunit protein uL6
	3.17068	24.0892	20.9185	25.5106	24.5086	23.8148	22.6752	23.9369	23.904	23.2599	19.0272	19.6241	18.7773	T	+	Capture_Scrambled	0	28.402	67	16	NaN	3	1.38616	0	1.98834	1.38616	1.19117	Q9CQN1	Trap1	Mus musculus	Heat shock protein 75 kDa, mitochondrial
	3.11632	24.0547	20.9384	25.2733	23.8159	24.055	22.9855	24.1437	23.528	22.7848	19.9292	18.542	19.9079	T	+	Capture_Scrambled	0	28.3786	46	7	NaN	3	1.52469	0	1.94093	1.52469	1.22241	Q6ZWV3	Rpl10	Mus musculus	Large ribosomal subunit protein uL16
	3.23113	23.8607	20.6295	24.8563	23.5926	24.3625	22.4544	24.0375	23.3276	18.8496	20.7936	19.7301	20.4468	T	+	Capture_Scrambled	0	28.3466	32	9	NaN	3	1.96185	0	1.9812	1.96185	1.3745	P62960	Ybx1	Mus musculus	Y-box-binding protein 1
	3.10356	24.4546	21.351	26.1873	24.9238	24.0648	23.4663	23.6305	24.666	23.6513	19.3881	19.6531	19.3964	T	+	Capture_Scrambled	0	28.3143	79	13	NaN	3	1.46035	0	1.92222	1.46035	1.19319	Q9DBG6	Rpn2	Mus musculus	Dolichyl-diphosphooligosaccharide--protein glycosyltransferase subunit 2
	3.26222	25.8982	22.636	27.4947	26.0137	25.499	24.9709	25.5129	25.8216	24.7056	23.2441	19.8876	19.5212	T	+	Capture_Scrambled	0	28.309	279	39	NaN	2	1.21115	0	1.91908	1.21115	1.10002	P11499	Hsp90ab1	Mus musculus	Heat shock protein HSP 90-beta
	3.28933	23.937	20.6477	25.1792	23.5465	23.4744	23.8636	23.6215	23.0128	21.2579	19.3775	19.3438	20.2466	T	+	Capture_Scrambled	0	27.3036	35	22	NaN	3	2.00263	0	2.03715	2.00263	1.41303	B2RQC6	Cad	Mus musculus	Multifunctional protein CAD
	2.71239	25.6074	22.895	26.8279	25.2528	25.8117	24.7202	25.4243	25.0917	23.6325	23.1682	20.0243	22.5581	T	+	Capture_Scrambled	0	27.3015	176	50	NaN	1	1.58551	0	1.55727	1.58551	1.0733	Q80X90	Flnb	Mus musculus	Filamin-B
	3.03442	25.7721	22.7377	27.1978	26.0355	25.3694	24.5269	25.7307	26.0493	24.5391	22.7266	19.7762	20.597	T	+	Capture_Scrambled	0	27.2446	194	31	NaN	2	1.27016	0	1.78337	1.27016	1.07515	P20029	Hspa5	Mus musculus	Endoplasmic reticulum chaperone BiP
	3.73851	25.2739	21.5354	26.7938	25.3589	25.1319	24.3627	24.7224	25.0699	23.817	18.3754	20.1314	20.2835	T	+	Capture_Scrambled	0	26.4394	157	32	NaN	3	1.41096	0	2.26239	1.41096	1.29508	P07901	Hsp90aa1	Mus musculus	Heat shock protein HSP 90-alpha
	3.73957	24.1014	20.3618	25.5535	24.0295	24.0885	23.2777	23.5577	23.7009	19.2407	19.386	19.7788	19.7028	T	+	Capture_Scrambled	0	26.4071	46	21	NaN	4	2.07477	0	2.29487	2.07477	1.55643	Q8BMS1	Hadha	Mus musculus	Trifunctional enzyme subunit alpha, mitochondrial
	2.58973	24.0807	21.4909	26.1506	23.7561	23.4279	23.46	23.6088	23.9126	22.721	21.521	19.3105	19.9896	T	+	Capture_Scrambled	0	26.3887	36	8	NaN	2	1.57049	0	1.59747	1.57049	1.08843	P62754	Rps6	Mus musculus	Small ribosomal subunit protein eS6
	3.23343	24.91	21.6765	26.5168	25.0643	24.8102	23.8494	24.3091	25.1664	24.0784	21.6169	18.0635	19.4575	T	+	Capture_Scrambled	0	26.3883	80	18	NaN	2	1.27147	0	1.97257	1.27147	1.14166	P27773	Pdia3	Mus musculus	Protein disulfide-isomerase A3
	2.60253	24.0149	21.4124	25.4333	24.3555	23.6847	22.7232	23.8779	23.9104	23.2232	20.9568	18.5663	20.4053	T	+	Capture_Scrambled	0	26.331	59	17	NaN	2	1.50766	0	1.61575	1.50766	1.08036	Q8K2B3	Sdha	Mus musculus	Succinate dehydrogenase [ubiquinone] flavoprotein subunit, mitochondrial
	2.52623	23.5692	21.043	25.3572	23.9072	23.134	22.7905	22.6572	24.113	22.7976	19.5667	19.604	19.1337	T	+	Capture_Scrambled	0	26.3043	65	11	NaN	2	1.45722	0	1.62133	1.45722	1.06907	P14869	Rplp0	Mus musculus	Large ribosomal subunit protein uL10
	2.36423	23.031	20.6668	24.2949	23.2755	22.9331	22.3593	22.2922	23.0433	22.1772	19.5098	19.1285	19.4751	T	+	Capture_Scrambled	0	26.2026	27	8	NaN	3	1.55209	0	1.54482	1.55209	1.05924	Q07417	Acads	Mus musculus	Short-chain specific acyl-CoA dehydrogenase, mitochondrial
	2.48398	23.0276	20.5436	24.3219	22.7459	22.8743	21.9467	23.2491	22.8813	21.031	19.2361	19.6809	19.8887	T	+	Capture_Scrambled	0	25.4444	113	23	NaN	3	1.67374	0	1.60763	1.67374	1.11889	P68372	Tubb4b	Mus musculus	Tubulin beta-4B chain
	2.79357	24.395	21.6014	25.7908	24.0749	24.4643	23.2535	24.3913	24.1028	22.7124	21.0014	20.0493	20.1411	T	+	Capture_Scrambled	0	25.4444	129	24	NaN	1	1.57497	0	1.71271	1.57497	1.14198	P99024	Tubb5	Mus musculus	Tubulin beta-5 chain
	3.038	23.9716	20.9336	25.6042	24.018	23.6052	22.9578	23.6728	24.3155	23.4176	19.141	18.571	19.2229	T	+	Capture_Scrambled	0	25.386	55	15	NaN	3	1.31294	0	1.92251	1.31294	1.14041	Q60932	Vdac1	Mus musculus	Non-selective voltage-gated ion channel VDAC1
	2.2707	24.2752	22.0045	26.3724	24.9969	23.9316	22.5576	23.5175	24.6221	23.1395	21.459	20.1537	20.6483	T	+	Capture_Scrambled	0	25.3776	42	8	NaN	2	1.91134	0	1.37891	1.91134	1.04636	P62889	Rpl30	Mus musculus	Large ribosomal subunit protein eL30
	2.41306	23.0116	20.5985	24.3144	22.7814	22.5474	22.1465	23.2681	22.5095	22.2986	18.3844	19.9733	19.8267	T	+	Capture_Scrambled	0	25.3604	22	10	NaN	3	1.38801	0	1.5738	1.38801	1.02934	Q9JKR6	Hyou1	Mus musculus	Hypoxia up-regulated protein 1
	3.08554	24.8705	21.785	26.2479	24.7507	24.6563	24.1468	24.5509	24.6292	24.1535	22.3708	18.7958	18.9758	T	+	Capture_Scrambled	0	25.3577	91	18	NaN	2	1.15898	0	1.88277	1.15898	1.06738	P62908	Rps3	Mus musculus	Small ribosomal subunit protein uS3
	2.96257	25.224	22.2614	26.7337	24.9214	25.0862	24.3592	25.0193	24.7214	23.9729	23.6424	18.5351	20.4352	T	+	Capture_Scrambled	0	25.338	114	27	NaN	2	1.18315	0	1.7546	1.18315	1.03382	P80315	Cct4	Mus musculus	T-complex protein 1 subunit delta
	2.75965	23.4691	20.7095	24.5262	23.7491	23.4979	23.202	22.3703	23.234	22.6508	18.6677	19.1774	19.8173	T	+	Capture_Scrambled	0	25.3367	52	14	NaN	3	1.42755	0	1.76702	1.42755	1.12124	Q05D44	Eif5b	Mus musculus	Eukaryotic translation initiation factor 5B
	2.22777	23.0984	20.8706	24.5936	23.2194	22.536	22.1951	22.9477	22.9977	19.192	20.4888	20.478	21.1965	T	+	Capture_Scrambled	0	25.3104	45	7	NaN	1	1.94157	0	1.40035	1.94157	1.06389	Q9QYA2	Tomm40	Mus musculus	Mitochondrial import receptor subunit TOM40 homolog
	2.6593	23.889	21.2297	25.6233	23.8817	22.9523	23.5637	23.4241	24.0117	23.3944	19.8067	19.4733	19.4626	T	+	Capture_Scrambled	0	25.3014	51	12	NaN	3	1.36699	0	1.68261	1.36699	1.06838	P67778	Phb1	Mus musculus	Prohibitin 1
	3.4328	24.329	20.8962	25.6509	24.1967	24.3658	23.5731	23.8584	23.9396	23.2161	18.7881	18.7935	19.7437	T	+	Capture_Scrambled	0	25.2929	53	18	NaN	3	1.43752	0	2.13238	1.43752	1.26197	Q8K1B8	Fermt3	Mus musculus	Fermitin family homolog 3
	3.07101	24.551	21.48	26.0648	25.0956	24.3295	22.7171	24.5478	25.1676	23.8547	19.1694	20.0194	19.1887	T	+	Capture_Scrambled	0	25.2907	81	26	NaN	3	1.19633	0	1.91037	1.19633	1.09127	P09103	P4hb	Mus musculus	Protein disulfide-isomerase
	3.75606	24.9997	21.2436	26.2905	25.1262	24.6641	24.4237	24.4939	25.0664	23.7871	19.0488	18.3584	19.9573	T	+	Capture_Scrambled	0	25.2715	116	33	NaN	3	1.36696	0	2.30059	1.36696	1.28806	Q01853	Vcp	Mus musculus	Transitional endoplasmic reticulum ATPase
	3.48854	24.3544	20.8659	25.7606	24.4361	24.1766	23.1668	24.232	23.7103	23.2303	19.1769	18.7048	19.5072	T	+	Capture_Scrambled	0	25.2634	46	8	NaN	3	1.55292	0	2.15572	1.55292	1.31501	P63276	Rps17	Mus musculus	Small ribosomal subunit protein eS17
	2.3899	22.9989	20.609	23.85	22.8779	23.1851	22.2019	22.8797	22.0856	22.325	19.6033	18.516	20.5151	T	+	Capture_Scrambled	0	25.2369	28	8	NaN	3	1.54729	0	1.54457	1.54729	1.05794	Q7TMK9	Syncrip	Mus musculus	Heterogeneous nuclear ribonucleoprotein Q
	2.6241	23.5973	20.9732	25.5228	24.2146	22.9503	21.8133	23.4854	24.897	22.5052	19.0243	19.2186	19.2209	T	+	Capture_Scrambled	0	24.4501	33	6	NaN	3	1.31493	0	1.68752	1.31493	1.05403	Q91VI7	Rnh1	Mus musculus	Ribonuclease inhibitor
	2.152	22.0816	19.9296	23.3683	22.2908	21.8356	21.0495	21.864	22.3827	19.036	19.3182	19.1085	19.8027	T	+	Capture_Scrambled	0	24.3908	13	2	NaN	4	1.852	0	1.44694	1.852	1.07403	O08709	Prdx6	Mus musculus	Peroxiredoxin-6
	3.52073	25.8223	22.3016	27.1268	25.7431	25.8341	25.0928	25.3147	25.7022	24.6522	22.4242	18.8323	19.8969	T	+	Capture_Scrambled	0	24.3469	209	36	NaN	2	1.25565	0	2.09111	1.25565	1.17368	P63017	Hspa8	Mus musculus	Heat shock cognate 71 kDa protein
	2.55696	23.7528	21.1959	25.4325	23.853	23.3907	22.7339	23.354	23.8933	23.0816	20.0352	19.6163	19.3529	T	+	Capture_Scrambled	0	24.3404	35	7	NaN	2	1.41431	0	1.62241	1.41431	1.05747	O09167	Rpl21	Mus musculus	Large ribosomal subunit protein eL21
	2.22206	24.2225	22.0004	25.5253	23.9504	24.0344	23.6952	23.9071	23.3626	22.4889	21.7475	21.0737	21.3295	T	+	Capture_Scrambled	0	24.3292	102	19	NaN	0	2.16459	0	1.34095	2.16459	1.06301	P27659	Rpl3	Mus musculus	Large ribosomal subunit protein uL3
	2.69631	23.4483	20.752	24.7343	23.2652	23.3371	22.6588	23.246	22.8215	22.2119	18.9337	19.7069	20.0858	T	+	Capture_Scrambled	0	24.3236	28	11	NaN	3	1.60852	0	1.71292	1.60852	1.15134	Q9CPR4	Rpl17	Mus musculus	Large ribosomal subunit protein uL22
	3.75734	24.92	21.1627	26.0664	24.7018	24.8505	24.3262	24.6551	24.2155	23.5005	19.1288	19.3102	19.6584	T	+	Capture_Scrambled	0	24.313	77	27	NaN	3	1.47178	0	2.2966	1.47178	1.33238	Q68FD5	Cltc	Mus musculus	Clathrin heavy chain 1
	2.64287	23.14	20.4971	24.7628	23.0654	22.9248	22.1449	22.8021	22.9745	22.323	18.6798	18.7012	19.8072	T	+	Capture_Scrambled	0	24.3122	35	18	NaN	3	1.53066	0	1.70638	1.53066	1.12672	Q8CGC7	Eprs1	Mus musculus	Bifunctional glutamate/proline--tRNA ligase
	3.22307	24.9391	21.716	26.2159	24.6823	24.9319	24.2028	24.6626	24.5772	23.5991	21.4937	19.1243	19.7858	T	+	Capture_Scrambled	0	24.2949	101	26	NaN	2	1.40045	0	1.95562	1.40045	1.18456	P80314	Cct2	Mus musculus	T-complex protein 1 subunit beta
	2.63191	23.3177	20.6857	24.366	23.1652	23.2948	22.8518	22.9105	23.5665	22.26	19.238	18.9352	19.4289	T	+	Capture_Scrambled	0	24.2682	41	9	NaN	3	1.34201	0	1.70985	1.34201	1.0714	P35979	Rpl12	Mus musculus	Large ribosomal subunit protein uL11
	3.24542	23.0795	19.8341	24.2284	22.6521	22.9431	22.5841	22.9895	22.5925	19.5017	19.1062	19.4176	18.5522	T	+	Capture_Scrambled	0	24.2578	20	7	NaN	4	1.88567	0	2.07676	1.88567	1.39657	Q99JY9	Actr3	Mus musculus	Actin-related protein 3
	2.74345	23.6658	20.9224	25.2358	24.1144	23.3483	22.5469	23.0837	23.6182	23.16	18.7211	19.0831	20.0294	T	+	Capture_Scrambled	0	24.2573	45	16	NaN	3	1.47106	0	1.7378	1.47106	1.12268	Q8BFR5	Tufm	Mus musculus	Elongation factor Tu, mitochondrial
	3.31446	25.7763	22.4618	27.4822	26.2685	25.331	24.7467	25.0531	26.0644	24.7921	22.5827	18.9876	19.8823	T	+	Capture_Scrambled	0	24.2518	131	31	NaN	2	1.27864	0	1.96069	1.27864	1.14048	P38647	Hspa9	Mus musculus	Stress-70 protein, mitochondrial
	2.72969	23.532	20.8023	25.0489	23.8017	22.7403	23.094	22.9752	23.5277	23.336	19.182	18.9007	19.0652	T	+	Capture_Scrambled	0	24.2395	49	15	NaN	3	1.36118	0	1.75312	1.36118	1.0945	Q9D0K2	Oxct1	Mus musculus	Succinyl-CoA:3-ketoacid coenzyme A transferase 1, mitochondrial
	3.08623	24.0732	20.987	25.2924	23.852	24.019	23.7771	23.4256	23.866	22.5582	18.914	18.5153	21.0813	T	+	Capture_Scrambled	0	24.2032	38	11	NaN	3	1.39828	0	1.92049	1.39828	1.17081	P47911	Rpl6	Mus musculus	Large ribosomal subunit protein eL6
	2.78854	24.0667	21.2782	25.5141	25.125	23.7279	22.9578	23.0089	24.5208	24.2048	19.2206	19.23	19.2148	T	+	Capture_Scrambled	0	24.1991	53	14	NaN	3	1.29886	0	1.76143	1.29886	1.07697	Q99MR8	Mccc1	Mus musculus	Methylcrotonoyl-CoA carboxylase subunit alpha, mitochondrial
	2.71704	23.1945	20.4774	24.5463	22.8194	22.9529	22.6852	22.9684	22.8274	22.6746	19.4395	18.0518	19.3938	T	+	Capture_Scrambled	0	24.197	27	11	NaN	3	1.35818	0	1.7581	1.35818	1.09546	Q922B2	Dars1	Mus musculus	Aspartate--tRNA ligase, cytoplasmic
	3.20526	23.8564	20.6511	24.9791	23.4969	24.095	23.3759	23.3348	22.8776	22.2782	18.9471	19.2771	19.8755	T	+	Capture_Scrambled	0	24.1565	40	17	NaN	3	1.63241	0	2.00427	1.63241	1.28401	Q9Z1Q9	Vars1	Mus musculus	Valine--tRNA ligase
	4.13167	24.9042	20.7725	26.0308	24.399	25.0193	24.3277	24.7444	24.3321	22.896	18.5983	18.4984	19.5378	T	+	Capture_Scrambled	0	23.4586	62	33	NaN	3	1.47279	0	2.53521	1.47279	1.4098	P26039	Tln1	Mus musculus	Talin-1
	2.63545	24.4179	21.7825	25.7477	24.1242	24.2638	23.3928	24.561	24.0733	22.4421	21.5543	19.7568	21.0859	T	+	Capture_Scrambled	0	23.444	70	16	NaN	1	1.74997	0	1.59812	1.74997	1.13223	Q02053	Uba1	Mus musculus	Ubiquitin-like modifier-activating enzyme 1
	3.64853	24.863	21.2145	26.1751	24.7684	24.8395	23.9642	24.568	24.1691	23.1035	19.7078	19.4904	19.6016	T	+	Capture_Scrambled	0	23.4416	112	42	NaN	3	1.61158	0	2.22149	1.61158	1.3619	Q8VDD5	Myh9	Mus musculus	Myosin-9
	2.35803	22.7485	20.3904	23.604	22.5164	22.8166	22.2014	22.6038	22.561	21.0946	18.5184	19.914	19.8642	T	+	Capture_Scrambled	0	23.3434	38	10	NaN	3	1.46384	0	1.5589	1.46384	1.0433	Q60864	Stip1	Mus musculus	Stress-induced-phosphoprotein 1
	3.75983	23.8268	20.0669	25.0011	23.651	23.9587	22.8694	23.6536	23.1336	20.0469	18.2123	18.3984	20.5434	T	+	Capture_Scrambled	0	23.3414	36	16	NaN	4	1.9068	0	2.32911	1.9068	1.51392	Q8BTM8	Flna	Mus musculus	Filamin-A
	3.13555	23.9752	20.8397	25.4658	24.077	23.5825	22.8957	23.8551	23.6899	22.3979	19.1207	19.5592	19.4306	T	+	Capture_Scrambled	0	23.337	51	9	NaN	3	1.61831	0	1.95995	1.61831	1.26111	P62267	Rps23	Mus musculus	Small ribosomal subunit protein uS12
	2.38906	22.5327	20.1436	23.837	22.7699	22.3779	21.9007	21.7778	22.5835	19.2641	19.5198	19.2228	20.1279	T	+	Capture_Scrambled	0	23.3266	28	5	NaN	4	1.99378	0	1.55847	1.99378	1.16313	P97807	Fh	Mus musculus	Fumarate hydratase, mitochondrial
	2.38409	23.2348	20.8507	25.0013	23.8206	22.8493	21.721	22.782	23.5021	22.5413	19.3029	18.8914	20.0159	T	+	Capture_Scrambled	0	23.2946	62	14	NaN	3	1.63893	0	1.53365	1.63893	1.07457	P51881	Slc25a5	Mus musculus	ADP/ATP translocase 2
	2.3473	23.4846	21.1373	25.6076	24.8134	22.5322	21.7852	22.6847	23.8167	23.747	19.4613	19.2623	19.3993	T	+	Capture_Scrambled	0	23.2806	39	9	NaN	3	1.57712	0	1.49782	1.57712	1.04277	P62830	Rpl23	Mus musculus	Large ribosomal subunit protein uL14
	2.76161	23.4742	20.7126	24.1436	22.9952	23.376	23.1622	23.6937	23.2279	22.1138	19.6394	18.554	20.0277	T	+	Capture_Scrambled	0	23.2757	25	9	NaN	3	1.36196	0	1.77172	1.36196	1.10197	P52293	Kpna2	Mus musculus	Importin subunit alpha-1
	3.27986	24.1655	20.8856	25.0759	23.8695	24.3558	23.9366	23.5897	23.6402	22.6069	19.3601	19.7447	19.0762	T	+	Capture_Scrambled	0	23.2198	36	15	NaN	3	1.46618	0	2.05357	1.46618	1.24469	Q64737	Gart	Mus musculus	Trifunctional purine biosynthetic protein adenosine-3
	2.7103	23.1534	20.4431	24.6406	23.7174	22.9853	21.7958	22.6279	23.0587	21.6927	19.2007	19.1469	19.1166	T	+	Capture_Scrambled	0	23.2135	36	14	NaN	3	1.75044	0	1.74139	1.75044	1.20243	Q61316	Hspa4	Mus musculus	Heat shock 70 kDa protein 4
	3.67513	23.449	19.7739	24.1287	22.3219	23.6479	23.3405	23.8061	22.3709	18.6941	19.3757	19.0212	19.4075	T	+	Capture_Scrambled	0	23.1966	25	15	NaN	4	2.04889	0	2.30787	2.04889	1.55379	Q8CIH5	Plcg2	Mus musculus	1-phosphatidylinositol 4,5-bisphosphate phosphodiesterase gamma-2
	2.30428	22.7436	20.4393	23.8502	22.8998	22.5334	21.4562	22.9782	22.461	21.8102	19.3251	19.2155	19.3846	T	+	Capture_Scrambled	0	23.1962	26	6	NaN	3	1.50527	0	1.5205	1.50527	1.03633	P61514	Rpl37a	Mus musculus	Large ribosomal subunit protein eL43
	2.67132	23.1888	20.5174	24.5505	23.322	23.0326	22.5471	22.4916	22.4234	22.584	18.7897	18.9095	19.8806	T	+	Capture_Scrambled	0	23.195	24	8	NaN	3	1.60746	0	1.71234	1.60746	1.15079	P53026	Rpl10a	Mus musculus	Large ribosomal subunit protein uL1
	2.83998	24.2423	21.4023	26.3573	25.2091	22.7378	23.4024	23.505	24.8819	24.1965	18.7251	19.1331	20.0752	T	+	Capture_Scrambled	0	23.1541	86	24	NaN	3	1.43098	0	1.77089	1.43098	1.12389	Q9CZN7	Shmt2	Mus musculus	Serine hydroxymethyltransferase, mitochondrial
	2.77529	22.8877	20.1124	23.6706	22.4986	22.5583	22.2892	23.4218	22.593	19.1467	20.6848	18.5906	19.547	T	+	Capture_Scrambled	0	23.1537	29	6	NaN	3	1.69551	0	1.78501	1.69551	1.20808	P00920	Ca2	Mus musculus	Carbonic anhydrase 2
	2.24749	22.0653	19.8179	23.5243	21.4711	21.8238	21.2401	22.2675	21.7868	19.267	19.0752	19.1337	19.8266	T	+	Capture_Scrambled	0	22.4293	11	5	NaN	4	2.20247	0	1.50538	2.20247	1.17019	Q8K297	Colgalt1	Mus musculus	Procollagen galactosyltransferase 1
	2.30324	22.3758	20.0725	23.6014	22.032	22.1361	21.9104	22.199	22.0221	21.2388	19.0555	19.0482	18.998	T	+	Capture_Scrambled	0	22.3778	21	9	NaN	3	1.59485	0	1.54767	1.59485	1.07098	P07742	Rrm1	Mus musculus	Ribonucleoside-diphosphate reductase large subunit
	3.52742	24.7644	21.237	25.891	24.8862	24.3563	23.776	24.9124	24.5956	23.5987	19.8294	19.1438	19.0175	T	+	Capture_Scrambled	0	22.3488	78	14	NaN	3	1.34994	0	2.17438	1.34994	1.24036	Q9D8N0	Eef1g	Mus musculus	Elongation factor 1-gamma
	2.30995	22.806	20.496	24.0027	22.3978	23.2692	22.0651	22.2951	22.4003	21.0841	19.993	18.8369	20.1658	T	+	Capture_Scrambled	0	22.3483	19	6	NaN	3	1.82142	0	1.50511	1.82142	1.09957	Q9CPN8	Igf2bp3	Mus musculus	Insulin-like growth factor 2 mRNA-binding protein 3
	3.05805	24.2821	21.224	26.0169	24.1255	24.0433	23.2458	23.9789	24.1189	23.0558	20.4284	19.4958	19.0212	T	+	Capture_Scrambled	0	22.3476	50	10	NaN	3	1.47095	0	1.89724	1.47095	1.1871	P80317	Cct6a	Mus musculus	T-complex protein 1 subunit zeta
	2.44432	23.8279	21.3836	25.6177	24.1794	22.6484	23.6615	23.0326	24.4324	23.1183	19.4088	20.1073	19.8512	T	+	Capture_Scrambled	0	22.333	57	17	NaN	3	1.45359	0	1.55378	1.45359	1.03832	P14211	Calr	Mus musculus	Calreticulin
	2.45985	23.1501	20.6902	24.2638	23.2121	22.9515	22.461	22.862	22.8738	22.3444	19.2744	18.9313	20.0272	T	+	Capture_Scrambled	0	22.3284	28	8	NaN	3	1.51613	0	1.59265	1.51613	1.0722	O88986	Gcat	Mus musculus	2-amino-3-ketobutyrate coenzyme A ligase, mitochondrial
	2.71619	24.3329	21.6167	25.3745	24.1561	24.4221	23.6965	24.0152	23.6382	23.4645	21.3494	19.9609	19.6704	T	+	Capture_Scrambled	0	22.3011	54	13	NaN	2	1.40438	0	1.67582	1.40438	1.07694	P80313	Cct7	Mus musculus	T-complex protein 1 subunit eta
	3.13113	24.1729	21.0418	25.5594	24.063	24.2677	23.3321	23.6425	24.0835	23.3814	19.5437	18.3756	19.825	T	+	Capture_Scrambled	0	22.2903	55	14	NaN	3	1.36854	0	1.95611	1.36854	1.17304	P06745	Gpi	Mus musculus	Glucose-6-phosphate isomerase
	3.09359	24.0118	20.9182	24.9473	23.9121	23.8559	23.4059	23.9379	23.4472	22.8978	18.3105	19.8814	20.0544	T	+	Capture_Scrambled	0	22.2833	38	15	NaN	3	1.38904	0	1.94122	1.38904	1.17514	Q78PY7	Snd1	Mus musculus	Staphylococcal nuclease domain-containing protein 1
	2.66574	23.8986	21.2329	25.371	23.7469	23.6721	22.7829	23.9201	23.7987	23.5073	19.9288	18.5824	20.347	T	+	Capture_Scrambled	0	22.2781	65	19	NaN	3	1.33128	0	1.67631	1.33128	1.05479	Q9CWJ9	Atic	Mus musculus	Bifunctional purine biosynthesis protein ATIC
	2.33879	23.5294	21.1907	25.3051	24.019	22.8863	22.7997	22.6371	23.6506	23.3147	19.6207	19.304	20.0632	T	+	Capture_Scrambled	0	22.2691	34	9	NaN	3	1.52181	0	1.49196	1.52181	1.02696	P62245	Rps15a	Mus musculus	Small ribosomal subunit protein uS8
	2.81899	24.0063	21.1873	26.0242	24.9609	23.9572	22.9223	22.1668	24.6585	22.8987	18.9677	20.1092	19.3023	T	+	Capture_Scrambled	0	22.2548	55	11	NaN	3	1.53783	0	1.76755	1.53783	1.1552	P54071	Idh2	Mus musculus	Isocitrate dehydrogenase [NADP], mitochondrial
	2.95424	24.2485	21.2943	25.6173	25.3951	23.8901	23.4434	22.8966	24.7248	24.2465	18.6867	19.2541	19.5593	T	+	Capture_Scrambled	0	22.2337	88	25	NaN	3	1.29317	0	1.85409	1.29317	1.10886	Q05920	Pc	Mus musculus	Pyruvate carboxylase, mitochondrial
	2.31958	22.6411	20.3216	23.9969	22.2835	22.3619	22.1577	22.4057	22.4694	21.4226	19.1229	18.4808	20.1122	T	+	Capture_Scrambled	0	22.2255	15	4	NaN	3	1.6119	0	1.53256	1.6119	1.06774	P62855	Rps26	Mus musculus	Small ribosomal subunit protein eS26
	2.74852	23.4462	20.6977	24.9241	23.3339	23.4924	22.2299	23.2508	23.3109	22.5519	19.1015	19.0869	19.4374	T	+	Capture_Scrambled	0	22.1673	43	9	NaN	3	1.44382	0	1.75936	1.44382	1.12324	P17918	Pcna	Mus musculus	Proliferating cell nuclear antigen
	2.50329	22.3346	19.8313	23.7352	21.7465	21.754	22.333	22.1045	21.4416	20.1408	19.6135	18.6859	19.2749	T	+	Capture_Scrambled	0	22.1478	19	9	NaN	3	2.12971	0	1.64875	2.12971	1.24074	P23116	Eif3a	Mus musculus	Eukaryotic translation initiation factor 3 subunit A
	2.30407	22.851	20.5469	24.1216	22.3633	22.7374	22.4009	22.6319	22.5369	19.7732	18.9083	19.4762	22.0401	T	+	Capture_Scrambled	0	22.1154	30	10	NaN	3	1.67622	0	1.47563	1.67622	1.05384	Q61233	Lcp1	Mus musculus	Plastin-2
	2.91163	23.758	20.8464	25.223	23.5832	23.5131	23.0447	23.426	23.3795	24.2906	18.9539	18.4801	19.1278	T	+	Capture_Scrambled	0	22.0884	44	21	NaN	3	1.15612	0	1.85842	1.15612	1.05838	O55143	Atp2a2	Mus musculus	Sarcoplasmic/endoplasmic reticulum calcium ATPase 2
	2.41169	22.9503	20.5387	24.6009	23.1331	22.6809	21.9996	22.3373	22.5236	22.2797	19.2988	19.3947	19.1965	T	+	Capture_Scrambled	0	21.4223	26	9	NaN	3	1.67656	0	1.56842	1.67656	1.10041	Q9JKF1	Iqgap1	Mus musculus	Ras GTPase-activating-like protein IQGAP1
	2.59348	23.759	21.1655	25.8953	23.9478	23.369	22.4246	23.1582	24.1036	23.6763	19.8749	18.7814	19.3914	T	+	Capture_Scrambled	0	21.386	52	11	NaN	3	1.3609	0	1.64496	1.3609	1.05125	O35129	Phb2	Mus musculus	Prohibitin-2
	3.32178	24.2985	20.9767	26.0257	24.7656	23.7945	23.3527	23.5539	24.1144	23.5841	18.3821	18.9577	19.8453	T	+	Capture_Scrambled	0	21.359	56	20	NaN	3	1.50299	0	2.05966	1.50299	1.26055	Q9Z110	Aldh18a1	Mus musculus	Delta-1-pyrroline-5-carboxylate synthase
	3.17889	24.2212	21.0424	25.5016	23.9993	24.297	23.2844	24.0239	23.71	23.2205	19.4919	19.3343	19.4552	T	+	Capture_Scrambled	0	21.333	42	17	NaN	3	1.43072	0	1.97951	1.43072	1.20435	P80316	Cct5	Mus musculus	T-complex protein 1 subunit epsilon
	3.04949	24.0489	20.9994	25.5761	24.0014	23.5905	22.6231	24.4534	24.1779	22.9121	18.6507	18.9484	20.3081	T	+	Capture_Scrambled	0	21.3178	40	17	NaN	3	1.41875	0	1.90899	1.41875	1.17371	Q8BHN3	Ganab	Mus musculus	Neutral alpha-glucosidase AB
	3.4312	24.3184	20.8872	25.8531	24.5432	24.6127	23.1311	23.4519	24.3975	23.1658	19.0466	18.7516	19.0745	T	+	Capture_Scrambled	0	21.3062	40	7	NaN	3	1.44797	0	2.13762	1.44797	1.26793	P62281	Rps11	Mus musculus	Small ribosomal subunit protein uS17
	2.95422	23.6436	20.6894	25.0324	23.6416	23.52	22.7992	23.2246	23.57	22.6669	19.3685	19.0225	18.8189	T	+	Capture_Scrambled	0	21.2919	35	13	NaN	3	1.43503	0	1.88352	1.43503	1.1696	P50247	Ahcy	Mus musculus	Adenosylhomocysteinase
	3.00827	24.9484	21.9401	26.4208	24.801	24.8082	23.9823	24.7295	24.6594	23.8311	22.6056	19.0366	19.5677	T	+	Capture_Scrambled	0	21.2733	79	22	NaN	2	1.26683	0	1.81648	1.26683	1.0859	P62702	Rps4x	Mus musculus	Small ribosomal subunit protein eS4
	2.75512	23.9193	21.1642	25.7309	24.2589	23.478	22.9299	23.1987	23.7267	23.1006	18.8663	20.0998	20.0274	T	+	Capture_Scrambled	0	21.2512	73	18	NaN	3	1.57195	0	1.72217	1.57195	1.14533	P47962	Rpl5	Mus musculus	Large ribosomal subunit protein uL18
	2.23438	22.0495	19.8151	23.2805	22.0194	22.1599	21.2199	21.5677	21.8562	19.4665	19.5437	18.623	19.5861	T	+	Capture_Scrambled	0	21.2512	12	4	NaN	4	2.16516	0	1.49879	2.16516	1.15993	O35609	Scamp3	Mus musculus	Secretory carrier-associated membrane protein 3
	3.06937	24.1118	21.0424	25.124	23.6278	24.0003	23.4524	24.3546	23.5276	22.5826	19.1914	20.6962	19.2145	T	+	Capture_Scrambled	0	21.2149	42	13	NaN	2	1.34887	0	1.92381	1.34887	1.15418	Q61753	Phgdh	Mus musculus	D-3-phosphoglycerate dehydrogenase
	3.32794	24.4231	21.0952	25.8204	24.1748	24.2884	23.6737	24.1582	24.2714	23.0841	18.6185	19.5153	19.9864	T	+	Capture_Scrambled	0	21.2118	52	18	NaN	3	1.41157	0	2.06367	1.41157	1.22766	P29341	Pabpc1	Mus musculus	Polyadenylate-binding protein 1
	2.66502	24.0605	21.3955	25.6882	24.4514	23.6687	23.0959	23.3983	24.2765	23.5597	20.7291	19.1092	19.303	T	+	Capture_Scrambled	0	21.2003	56	21	NaN	2	1.37841	0	1.67068	1.37841	1.06703	P47738	Aldh2	Mus musculus	Aldehyde dehydrogenase, mitochondrial
	2.82619	23.6455	20.8193	25.4452	23.6463	23.4966	22.6759	22.9635	23.503	22.2439	19.3062	19.1444	19.899	T	+	Capture_Scrambled	0	21.1657	48	15	NaN	3	1.73411	0	1.77994	1.73411	1.21629	P80318	Cct3	Mus musculus	T-complex protein 1 subunit gamma
	2.92645	23.648	20.7216	25.3052	24.0464	23.0234	22.9467	22.9184	23.8849	22.5965	18.7594	18.6185	19.7485	T	+	Capture_Scrambled	0	21.1543	33	11	NaN	3	1.55746	0	1.85663	1.55746	1.19877	Q922R8	Pdia6	Mus musculus	Protein disulfide-isomerase A6
	2.53315	24.7963	22.2631	26.1926	24.5625	24.6896	24.1692	24.3674	24.2688	23.2054	21.5535	21.0881	21.1997	T	+	Capture_Scrambled	0	20.4808	81	12	NaN	0	1.79233	0	1.51161	1.79233	1.09703	P62242	Rps8	Mus musculus	Small ribosomal subunit protein eS8
	3.04885	22.8406	19.7918	23.4911	22.5989	22.8116	22.4735	22.828	21.5943	19.6853	19.1315	18.4429	20.1049	T	+	Capture_Scrambled	0	20.4764	17	10	NaN	4	2.19348	0	1.94594	2.19348	1.41789	Q62261	Sptbn1	Mus musculus	Spectrin beta chain, non-erythrocytic 1
	2.27561	22.9152	20.6396	23.0337	21.7697	24.2684	22.4427	23.0616	21.5628	20.0523	21.016	19.0751	21.4917	T	+	Capture_Scrambled	0	20.4311	21	2	NaN	1	1.897	0	1.45628	1.897	1.08766	Q61937	Npm1	Mus musculus	Nucleophosmin
	3.06045	24.237	21.1765	25.5218	24.4441	24.1693	23.4511	23.5984	23.7336	23.2171	19.5031	19.2853	20.1434	T	+	Capture_Scrambled	0	20.4297	35	19	NaN	3	1.56924	0	1.89307	1.56924	1.21762	Q6PB66	Lrpprc	Mus musculus	Leucine-rich PPR motif-containing protein, mitochondrial
	2.99079	24.0248	21.034	26.3173	24.5678	23.0932	22.7276	23.4183	24.4672	22.8857	18.932	19.3152	19.5701	T	+	Capture_Scrambled	0	20.37	41	7	NaN	3	1.67787	0	1.86658	1.67787	1.2397	P62717	Rpl18a	Mus musculus	Large ribosomal subunit protein eL20
	2.01863	21.9561	19.9375	23.1454	22.0529	21.8973	21.4452	21.2399	21.9351	19.535	19.2354	19.5556	19.4265	T	+	Capture_Scrambled	0	20.3588	26	4	NaN	4	1.98302	0	1.37822	1.98302	1.05794	Q9CQ60	Pgls	Mus musculus	6-phosphogluconolactonase
	2.50459	23.459	20.9544	25.0584	23.5498	23.0379	22.454	23.1949	23.1672	22.8873	19.625	19.7764	19.3163	T	+	Capture_Scrambled	0	20.3543	20	10	NaN	3	1.47028	0	1.60163	1.47028	1.06402	Q91VR2	Atp5f1c	Mus musculus	ATP synthase subunit gamma, mitochondrial
	2.60945	22.6328	20.0234	23.9556	22.1436	21.8112	22.2373	23.0164	22.6221	19.3543	19.2385	18.8941	20.0079	T	+	Capture_Scrambled	0	20.3185	13	8	NaN	4	1.9811	0	1.70115	1.9811	1.23796	Q6P5E4	Uggt1	Mus musculus	UDP-glucose:glycoprotein glucosyltransferase 1
	2.0335	22.184	20.1505	23.4334	22.0835	22.1957	21.3752	21.8323	22.2547	20.4855	19.4023	18.9569	19.6532	T	+	Capture_Scrambled	0	20.3004	24	4	NaN	3	1.81266	0	1.38106	1.81266	1.03029	Q99PT1	Arhgdia	Mus musculus	Rho GDP-dissociation inhibitor 1
	2.46922	23.7553	21.286	25.1408	23.8248	23.4105	22.7251	23.6751	23.6453	22.9505	19.659	19.849	20.3264	T	+	Capture_Scrambled	0	20.2742	30	18	NaN	3	1.47921	0	1.55866	1.47921	1.0472	Q3V3R1	Mthfd1l	Mus musculus	Monofunctional C1-tetrahydrofolate synthase, mitochondrial
	2.30412	22.5381	20.2339	23.4472	22.9591	22.3064	21.8075	22.1702	22.1145	21.892	18.4625	19.0696	19.6311	T	+	Capture_Scrambled	0	20.2682	18	8	NaN	3	1.55036	0	1.53473	1.55036	1.05406	Q9WV32	Arpc1b	Mus musculus	Actin-related protein 2/3 complex subunit 1B
	3.90885	24.9665	21.0577	26.323	25.0817	24.8201	23.8912	24.7165	24.4504	23.1627	19.0308	19.0169	19.6275	T	+	Capture_Scrambled	0	20.2493	53	15	NaN	3	1.58958	0	2.38068	1.58958	1.41094	P25444	Rps2	Mus musculus	Small ribosomal subunit protein uS5
	3.36798	23.5218	20.1538	24.6111	23.2236	23.2464	22.7589	23.7687	22.622	19.4205	19.2818	19.1947	20.25	T	+	Capture_Scrambled	0	20.2378	24	8	NaN	4	2.2465	0	2.09609	2.2465	1.51045	O70194	Eif3d	Mus musculus	Eukaryotic translation initiation factor 3 subunit D
	2.05805	22.2664	20.2084	23.7504	22.5492	21.7622	21.7566	21.5138	22.626	20.8148	18.7928	19.1469	19.6615	T	+	Capture_Scrambled	0	20.2244	26	7	NaN	3	1.77706	0	1.39575	1.77706	1.03185	P70168	Kpnb1	Mus musculus	Importin subunit beta-1
	3.16889	22.8606	19.6918	24.6829	23.3983	22.2945	21.7635	22.164	22.9774	19.1551	18.7267	18.4863	19.1133	T	+	Capture_Scrambled	0	20.1821	23	6	NaN	4	2.1422	0	2.02398	2.1422	1.44527	Q9Z2I8	Suclg2	Mus musculus	Succinate--CoA ligase [GDP-forming] subunit beta, mitochondrial
	2.7096	23.3801	20.6705	24.5734	23.9756	23.2593	22.6825	22.4096	23.416	22.4919	18.9033	18.8155	19.7257	T	+	Capture_Scrambled	0	20.0929	36	14	NaN	3	1.51544	0	1.73838	1.51544	1.13613	Q64521	Gpd2	Mus musculus	Glycerol-3-phosphate dehydrogenase, mitochondrial
	2.2938	22.3307	20.0369	23.3312	21.6098	22.6562	22.1311	21.925	21.733	20.3377	18.9019	19.7798	19.432	T	+	Capture_Scrambled	0	19.4707	31	10	NaN	3	1.73217	0	1.53613	1.73217	1.09686	Q76MZ3	Ppp2r1a	Mus musculus	Serine/threonine-protein phosphatase 2A 65 kDa regulatory subunit A alpha isoform
	3.14847	24.3042	21.1557	25.8411	24.4344	24.3075	23.4658	23.4722	24.2259	23.631	19.0745	18.4339	20.4134	T	+	Capture_Scrambled	0	19.4059	60	16	NaN	3	1.36914	0	1.95196	1.36914	1.17177	O89053	Coro1a	Mus musculus	Coronin-1A
	2.97969	23.602	20.6223	24.4979	23.5225	23.5951	22.771	23.6233	22.769	22.5675	18.6025	19.6822	19.49	T	+	Capture_Scrambled	0	19.4031	44	11	NaN	3	1.44813	0	1.89168	1.44813	1.17721	Q61598	Gdi2	Mus musculus	Rab GDP dissociation inhibitor beta
	2.6479	23.0333	20.3854	24.3086	23.7008	22.6605	21.9771	22.5194	22.817	19.8783	19.8268	19.8661	19.5386	T	+	Capture_Scrambled	0	19.3635	38	13	NaN	4	1.97397	0	1.68683	1.97397	1.22877	P10107	Anxa1	Mus musculus	Annexin A1
	2.15405	21.7547	19.6007	22.9873	21.5576	21.9381	21.199	21.0918	21.1111	20.1662	18.4204	19.3735	18.9322	T	+	Capture_Scrambled	0	19.3408	16	6	NaN	3	1.85914	0	1.47952	1.85914	1.09327	Q8JZQ9	Eif3b	Mus musculus	Eukaryotic translation initiation factor 3 subunit B
	2.60627	22.7177	20.1115	23.9445	22.8206	22.7436	22.1432	21.9368	22.235	19.4794	19.2595	19.5102	20.0732	T	+	Capture_Scrambled	0	19.3326	20	7	NaN	4	2.17127	0	1.6774	2.17127	1.26533	Q6GQT9	Nomo1	Mus musculus	BOS complex subunit NOMO1
	2.21486	22.9156	20.7007	24.7294	23.7376	22.2461	21.5063	22.3585	22.8051	21.9386	19.6018	19.4821	19.6759	T	+	Capture_Scrambled	0	19.3292	30	9	NaN	3	2.03395	0	1.43392	2.03395	1.0992	Q9CZU6	Cs	Mus musculus	Citrate synthase, mitochondrial
	2.54854	22.7324	20.1839	23.8207	22.652	22.685	21.7736	22.7306	22.6583	21.2945	18.615	18.8701	19.4813	T	+	Capture_Scrambled	0	19.2766	34	10	NaN	3	1.53612	0	1.67919	1.53612	1.11632	P60335	Pcbp1	Mus musculus	Poly(rC)-binding protein 1
	1.9527	21.2817	19.329	22.5548	20.5165	21.6124	20.2671	21.4579	19.2058	18.7331	19.1869	19.7723	19.7472	T	+	Capture_Scrambled	0	19.2735	5	4	NaN	5	2.34047	0	1.3333	2.34047	1.08196	Q80UM3	Naa15	Mus musculus	N-alpha-acetyltransferase 15, NatA auxiliary subunit
	3.18451	23.8838	20.6993	25.4354	23.3751	23.651	23.8466	23.1108	23.4797	22.2443	18.7202	19.4356	19.6166	T	+	Capture_Scrambled	0	19.2394	27	11	NaN	3	1.58676	0	2.00104	1.58676	1.26737	Q9D8E6	Rpl4	Mus musculus	Large ribosomal subunit protein uL4
	2.38574	22.9415	20.5557	24.4282	23.1946	22.8822	21.9536	22.2487	22.7931	21.7229	19.6315	19.3384	19.2927	T	+	Capture_Scrambled	0	19.2327	24	10	NaN	3	1.77182	0	1.55265	1.77182	1.11402	Q8BWT1	Acaa2	Mus musculus	3-ketoacyl-CoA thiolase, mitochondrial
	2.60992	24.2571	21.6472	26.1561	24.5403	23.9218	22.8163	23.851	24.4793	23.2268	21.3458	18.8346	20.3493	T	+	Capture_Scrambled	0	19.2319	46	13	NaN	1	1.57416	0	1.60231	1.57416	1.09162	P62270	Rps18	Mus musculus	Small ribosomal subunit protein uS13
	1.89265	21.3436	19.4509	22.8924	21.0321	21.2348	20.7617	20.7968	20.8907	19.2704	18.8975	18.3829	19.8132	T	+	Capture_Scrambled	0	19.122	5	4	NaN	4	2.55518	0	1.32317	2.55518	1.10122	Q61578	Fdxr	Mus musculus	NADPH:adrenodoxin oxidoreductase, mitochondrial
	2.24159	22.6767	20.4351	23.5071	22.3038	22.4088	22.8839	22.2802	22.4642	20.9392	19.0874	19.9657	19.7193	T	+	Capture_Scrambled	0	18.3994	25	7	NaN	3	1.616	0	1.49201	1.616	1.04882	Q9CZD3	Gars1	Mus musculus	Glycine--tRNA ligase
	2.96353	23.2016	20.2381	24.8146	22.8783	23.1518	22.7336	22.4297	22.4563	21.3472	18.7625	19.1988	19.4255	T	+	Capture_Scrambled	0	18.3885	35	11	NaN	3	1.90092	0	1.88846	1.90092	1.31295	P61222	Abce1	Mus musculus	ATP-binding cassette sub-family E member 1
	2.92087	23.3223	20.4014	24.8147	23.4234	23.2862	21.9554	23.1318	22.8499	21.858	18.3053	19.0463	19.9476	T	+	Capture_Scrambled	0	18.3754	31	11	NaN	3	1.65703	0	1.85653	1.65703	1.22909	Q9CY58	Serbp1	Mus musculus	SERPINE1 mRNA-binding protein 1
	2.82663	23.7647	20.9381	25.4036	24.1497	23.7804	22.5236	22.9664	24.1701	23.1033	18.9677	18.7059	19.7435	T	+	Capture_Scrambled	0	18.3022	26	9	NaN	3	1.39621	0	1.79288	1.39621	1.12144	O54734	Ddost	Mus musculus	Dolichyl-diphosphooligosaccharide--protein glycosyltransferase 48 kDa subunit
	2.84939	24.0872	21.2378	25.2778	23.7392	24.158	23.2329	24.0284	23.3516	22.8941	21.3931	18.6557	19.8947	T	+	Capture_Scrambled	0	18.2817	42	16	NaN	2	1.4745	0	1.76439	1.4745	1.13477	Q91V92	Acly	Mus musculus	ATP-citrate synthase
	2.12968	22.6082	20.4785	23.3378	23.1365	22.4455	22.092	22.0293	22.3369	20.7694	20.0222	20.0071	19.257	T	+	Capture_Scrambled	0	18.2688	21	5	NaN	3	1.75236	0	1.41295	1.75236	1.0365	P49722	Psma2	Mus musculus	Proteasome subunit alpha type-2
	2.23836	22.2376	19.9992	23.3974	22.0498	22.3124	21.405	22.0233	22.1395	20.818	18.883	18.7102	19.4453	T	+	Capture_Scrambled	0	18.231	28	4	NaN	3	1.65058	0	1.51189	1.65058	1.06648	P60867	Rps20	Mus musculus	Small ribosomal subunit protein uS10
	2.60501	23.3854	20.7803	24.9167	23.3789	23.2666	22.5125	22.8521	23.3915	22.6474	19.0055	19.7202	19.1371	T	+	Capture_Scrambled	0	18.2081	28	5	NaN	3	1.39596	0	1.68023	1.39596	1.07623	P62962	Pfn1	Mus musculus	Profilin-1
	2.25147	22.3478	20.0963	23.7501	22.6501	21.4944	21.5976	22.2466	21.8779	18.8702	19.8537	19.6995	20.1801	T	+	Capture_Scrambled	0	18.2068	13	8	NaN	4	2.18409	0	1.46567	2.18409	1.14308	Q60597	Ogdh	Mus musculus	2-oxoglutarate dehydrogenase complex component E1
	2.68894	22.1177	19.4288	23.1208	21.5392	22.0257	21.893	22.0099	21.2398	18.5827	19.5377	18.9197	18.8642	T	+	Capture_Scrambled	0	18.1983	15	6	NaN	4	2.25801	0	1.77442	2.25801	1.33836	Q8CIE6	Copa	Mus musculus	Coatomer subunit alpha
	2.56241	22.5137	19.9513	23.5842	22.2071	22.2004	22.3903	22.1866	22.194	19.0363	18.8895	19.7379	19.8988	T	+	Capture_Scrambled	0	18.1981	13	5	NaN	4	2.04866	0	1.67531	2.04866	1.23881	P23198	Cbx3	Mus musculus	Chromobox protein homolog 3
	1.91479	21.6997	19.7849	22.6274	20.9269	22.0641	21.2493	21.6308	20.6905	19.7531	18.9728	19.3654	20.1428	T	+	Capture_Scrambled	0	18.1668	7	3	NaN	4	2.0442	0	1.31984	2.0442	1.03241	Q61881	Mcm7	Mus musculus	DNA replication licensing factor MCM7
	2.84527	23.1865	20.3413	24.1748	23.3084	22.7155	22.9211	22.813	22.6326	21.8313	19.7754	18.3456	19.1214	T	+	Capture_Scrambled	0	18.1205	34	12	NaN	3	1.61109	0	1.82903	1.61109	1.20343	Q64727	Vcl	Mus musculus	Vinculin
	2.13787	22.7517	20.6138	24.1989	22.733	22.9258	22.158	21.7428	22.3032	21.9569	19.8246	19.4011	19.5834	T	+	Capture_Scrambled	0	18.1201	23	6	NaN	3	1.75727	0	1.40704	1.75727	1.03425	P63325	Rps10	Mus musculus	Small ribosomal subunit protein eS10
	3.20049	22.8317	19.6312	23.9994	22.6701	22.9246	22.0332	22.5312	21.4491	18.6959	19.0532	19.1327	19.8252	T	+	Capture_Scrambled	0	17.582	27	9	NaN	4	2.58205	0	2.02071	2.58205	1.55115	Q9JHU4	Dync1h1	Mus musculus	Cytoplasmic dynein 1 heavy chain 1
	2.42481	22.2498	19.825	23.4019	21.8657	22.1328	21.1639	22.685	22.0349	19.5926	19.694	19.1547	18.6489	T	+	Capture_Scrambled	0	17.4703	21	6	NaN	2	1.63814	0	1.6195	1.63814	1.11583	Q61599	Arhgdib	Mus musculus	Rho GDP-dissociation inhibitor 2
	1.82198	21.6238	19.8018	23.0663	22.3769	21.2726	20.6073	20.7958	21.3873	20.6703	19.2597	18.6925	18.9991	T	+	Capture_Scrambled	0	17.4697	24	4	NaN	1	2.27299	0	1.27376	2.27299	1.03418	P67984	Rpl22	Mus musculus	Large ribosomal subunit protein eL22
	2.59214	23.1311	20.539	25.2244	23.2913	22.8	22.2035	22.1362	22.7873	21.3055	19.3862	19.1037	20.1121	T	+	Capture_Scrambled	0	17.2888	16	6	NaN	3	2.3204	0	1.64453	2.3204	1.27463	P62301	Rps13	Mus musculus	Small ribosomal subunit protein uS15
	2.37467	23.0113	20.6367	24.654	23.6611	22.6782	22.0394	22.0239	23.5546	22.3685	19.067	19.4575	18.7357	T	+	Capture_Scrambled	0	17.284	27	6	NaN	3	1.45878	0	1.56331	1.45878	1.04394	Q62186	Ssr4	Mus musculus	Translocon-associated protein subunit delta
	2.04223	22.2218	20.1796	23.2321	21.8827	21.9789	21.5258	22.4895	21.785	20.4866	19.7432	19.2691	19.614	T	+	Capture_Scrambled	0	17.2583	15	4	NaN	3	1.80759	0	1.37977	1.80759	1.02866	P42208	Septin2	Mus musculus	Septin-2
	2.15465	22.1568	20.0021	23.9241	22.0987	21.3872	21.1772	22.1966	22.1229	19.2872	19.4177	19.1323	20.0505	T	+	Capture_Scrambled	0	17.2439	24	11	NaN	4	2.39844	0	1.43136	2.39844	1.15392	P12382	Pfkl	Mus musculus	ATP-dependent 6-phosphofructokinase, liver type
	2.066	21.4256	19.3596	21.9526	21.0323	21.3887	21.7637	20.9906	20.9535	18.7908	18.9638	18.8742	19.2158	T	+	Capture_Scrambled	0	17.1531	6	4	NaN	4	1.94956	0	1.44819	1.94956	1.09272	Q8CAY6	Acat2	Mus musculus	Acetyl-CoA acetyltransferase, cytosolic
	2.8849	23.4708	20.5859	25.0697	23.2208	23.5071	22.4939	23.0624	23.2503	22.0458	19.311	18.9209	19.4014	T	+	Capture_Scrambled	0	17.1322	16	6	NaN	3	1.62667	0	1.83554	1.62667	1.2109	O55142	Rpl35a	Mus musculus	Large ribosomal subunit protein eL33
	2.38311	22.7587	20.3756	23.4882	22.9317	23.0217	21.639	22.7131	22.3777	20.9442	19.668	19.4728	19.4155	T	+	Capture_Scrambled	0	16.3749	27	11	NaN	3	1.64514	0	1.56286	1.64514	1.0903	Q9EPU0	Upf1	Mus musculus	Regulator of nonsense transcripts 1
	2.47147	23.0995	20.6281	24.5719	23.2012	22.5802	22.3227	22.8215	23.1247	22.4505	18.8273	19.325	19.4128	T	+	Capture_Scrambled	0	16.3741	21	8	NaN	3	1.45181	0	1.61232	1.45181	1.06365	P41105	Rpl28	Mus musculus	Large ribosomal subunit protein eL28
	3.17844	23.8894	20.7109	24.9688	23.4334	23.7311	23.5844	23.7292	23.1559	22.8498	19.024	19.0368	19.4882	T	+	Capture_Scrambled	0	16.3738	21	10	NaN	3	1.43468	0	2.00236	1.43468	1.21423	P30416	Fkbp4	Mus musculus	Peptidyl-prolyl cis-trans isomerase FKBP4
	2.43642	22.9264	20.49	23.9411	22.8174	23.0366	22.1584	22.6786	22.8094	21.5323	19.076	19.8839	19.1484	T	+	Capture_Scrambled	0	16.3628	10	1	NaN	2	1.44174	0	1.60154	1.44174	1.05619	P34884	Mif	Mus musculus	Macrophage migration inhibitory factor
	2.46987	22.6856	20.2157	23.9246	22.3792	22.2391	22.5717	22.3135	22.2399	21.1071	19.0717	19.0678	19.5923	T	+	Capture_Scrambled	0	16.2633	13	10	NaN	3	1.79485	0	1.62269	1.79485	1.15496	Q99MN1	Kars1	Mus musculus	Lysine--tRNA ligase
	2.50093	23.2804	20.7795	24.6977	22.9777	23.4517	22.3985	22.8763	22.6881	22.2387	19.4855	19.6883	19.7968	T	+	Capture_Scrambled	0	16.2626	14	4	NaN	3	1.5965	0	1.60175	1.5965	1.09701	P62849	Rps24	Mus musculus	Small ribosomal subunit protein eS24
	3.02481	24.4777	21.4529	26.3965	24.9433	24.1461	23.372	23.5308	24.6208	24.3082	19.2356	19.4987	19.6013	T	+	Capture_Scrambled	0	16.2438	39	9	NaN	3	1.37251	0	1.87144	1.37251	1.14345	P14131	Rps16	Mus musculus	Small ribosomal subunit protein uS9
	2.8476	23.2777	20.4301	24.6522	23.1306	22.753	23.2696	22.583	23.0599	21.5694	19.0687	19.1203	19.3321	T	+	Capture_Scrambled	0	16.2437	49	19	NaN	3	1.70674	0	1.8279	1.70674	1.23077	P26041	Msn	Mus musculus	Moesin
	2.90398	23.8919	20.9879	25.3474	24.4702	23.5467	22.8674	23.2277	23.5965	22.7945	19.2613	19.9979	19.2893	T	+	Capture_Scrambled	0	16.2369	42	15	NaN	3	1.62183	0	1.82036	1.62183	1.20285	Q8BH04	Pck2	Mus musculus	Phosphoenolpyruvate carboxykinase [GTP], mitochondrial
	2.20149	21.9811	19.7796	23.6132	22.255	21.6487	21.3902	20.9983	21.4521	20.6279	18.6401	17.9238	20.254	T	+	Capture_Scrambled	0	16.2348	14	3	NaN	3	1.95917	0	1.47419	1.95917	1.10922	P14115	Rpl27a	Mus musculus	Large ribosomal subunit protein uL15
	2.72487	22.4189	19.694	23.969	22.6908	21.8659	21.4264	22.1421	22.4984	18.468	19.0696	18.9903	19.4436	T	+	Capture_Scrambled	0	16.1956	13	10	NaN	4	2.01503	0	1.77187	2.01503	1.28301	P62814	Atp6v1b2	Mus musculus	V-type proton ATPase subunit B, brain isoform
	3.857	23.9805	20.1235	25.1996	23.686	23.6507	23.7768	23.5895	23.467	18.8189	19.3253	19.1194	19.8871	T	+	Capture_Scrambled	0	16.1879	27	15	NaN	4	2.09212	0	2.37635	2.09212	1.59945	Q922D8	Mthfd1	Mus musculus	C-1-tetrahydrofolate synthase, cytoplasmic
	2.07916	21.8913	19.8121	23.0848	21.8663	21.7256	20.806	21.9736	21.4858	19.2913	19.628	18.5499	20.1056	T	+	Capture_Scrambled	0	16.1698	11	5	NaN	4	2.3735	0	1.40067	2.3735	1.13048	Q9CPY7	Lap3	Mus musculus	Cytosol aminopeptidase
	3.39722	23.1965	19.7993	24.1075	22.2131	23.1793	23.3279	23.1549	22.7977	19.2642	19.2428	18.6272	19.0647	T	+	Capture_Scrambled	0	16.1376	48	13	NaN	4	1.82662	0	2.16979	1.82662	1.41836	P20152	Vim	Mus musculus	Vimentin
	2.91422	23.9206	21.0064	25.5546	24.1513	23.5485	23.0505	23.2982	23.4783	23.1337	19.045	19.4017	19.9733	T	+	Capture_Scrambled	0	16.1318	21	5	NaN	3	1.60316	0	1.82038	1.60316	1.19732	P61358	Rpl27	Mus musculus	Large ribosomal subunit protein eL27
	2.00331	21.6566	19.6533	22.3763	21.2359	21.3379	20.9696	22.3633	20.5264	19.1798	20.1397	18.882	19.5385	T	+	Capture_Scrambled	0	15.4039	10	5	NaN	4	2.06408	0	1.36964	2.06408	1.06574	Q8VDJ3	Hdlbp	Mus musculus	Vigilin
	1.96286	21.7011	19.7383	23.1162	21.5752	21.5718	20.8628	21.3796	21.1623	19.5273	19.3619	19.025	19.6149	T	+	Capture_Scrambled	0	15.3118	7	4	NaN	4	2.59834	0	1.344	2.59834	1.12063	Q8K0D5	Gfm1	Mus musculus	Elongation factor G, mitochondrial
	1.95046	21.5239	19.5734	22.5396	21.4978	21.7233	20.6207	21.2379	20.394	20.256	19.3996	18.6705	19.1469	T	+	Capture_Scrambled	0	15.3085	8	3	NaN	4	2.30744	0	1.35177	2.30744	1.08969	P25206	Mcm3	Mus musculus	DNA replication licensing factor MCM3
	2.36827	22.7102	20.3419	24.4229	22.3755	22.2737	22.3116	22.1673	22.691	19.7858	20.1266	18.8039	20.3023	T	+	Capture_Scrambled	0	15.2992	11	5	NaN	4	2.17747	0	1.53323	2.17747	1.18261	P29351	Ptpn6	Mus musculus	Tyrosine-protein phosphatase non-receptor type 6
	2.09527	22.1287	20.0334	23.4286	22.1804	21.5278	21.6564	21.8504	21.6789	20.989	19.6301	17.9318	19.9374	T	+	Capture_Scrambled	0	15.2743	13	4	NaN	3	1.80742	0	1.41122	1.80742	1.046	Q9D8V0	Hm13	Mus musculus	Minor histocompatibility antigen H13
	1.84161	21.7672	19.9256	23.1902	21.4801	21.7793	21.49	20.8965	21.5536	19.7641	19.1669	19.3556	19.7879	T	+	Capture_Scrambled	0	15.268	14	8	NaN	4	2.20276	0	1.27571	2.20276	1.02657	P14685	Psmd3	Mus musculus	26S proteasome non-ATPase regulatory subunit 3
	2.58377	22.9005	20.3167	23.8432	22.6115	22.6494	22.5639	22.8343	22.0032	20.6275	18.9909	19.9585	20.0036	T	+	Capture_Scrambled	0	15.2278	15	9	NaN	3	1.99046	0	1.66648	1.99046	1.22153	Q8BKC5	Ipo5	Mus musculus	Importin-5
	2.69627	22.5379	19.8417	22.334	24.2441	22.4324	21.4804	22.1989	22.8675	19.2197	18.739	19.2451	19.1369	T	+	Capture_Scrambled	0	14.2622	19	6	NaN	4	1.30233	0	1.77695	1.30233	1.08395	Q61029	Tmpo	Mus musculus	Lamina-associated polypeptide 2, isoforms beta/delta/epsilon/gamma
	2.1581	22.4707	20.3125	23.8384	22.4528	22.137	21.8274	22.0977	22.0951	21.3726	19.0203	19.2733	19.8014	T	+	Capture_Scrambled	0	14.2521	15	5	NaN	3	1.81548	0	1.43726	1.81548	1.06178	Q9D154	Serpinb1a	Mus musculus	Leukocyte elastase inhibitor A
	2.92913	23.9051	20.976	25.5978	23.9287	23.652	22.8593	23.488	23.5778	23.1926	19.0155	18.5125	20.5817	T	+	Capture_Scrambled	0	14.222	34	8	NaN	3	1.4989	0	1.82835	1.4989	1.16867	Q6ZWN5	Rps9	Mus musculus	Small ribosomal subunit protein uS4
	2.70024	22.4577	19.7575	24.0297	22.4942	22.4671	21.6968	21.601	22.0737	19.6255	18.7183	18.7714	19.5985	T	+	Capture_Scrambled	0	14.2131	15	6	NaN	4	2.23031	0	1.75757	2.23031	1.32298	Q9D0I9	Rars1	Mus musculus	Arginine--tRNA ligase, cytoplasmic
	2.83609	22.9839	20.1478	23.6767	22.5108	23.2244	22.0079	23.4998	21.5519	21.6502	19.0975	19.6687	18.7707	T	+	Capture_Scrambled	0	14.1993	14	5	NaN	3	1.4706	0	1.83304	1.4706	1.16152	P62852	Rps25	Mus musculus	Small ribosomal subunit protein eS25
	2.06763	21.4597	19.3921	22.7634	21.2357	21.1743	20.9409	21.1842	20.4373	19.1454	19.115	18.6426	19.6201	T	+	Capture_Scrambled	0	14.1699	4	3	NaN	4	3.12516	0	1.41599	3.12516	1.22856	Q922J9	Far1	Mus musculus	Fatty acyl-CoA reductase 1
	1.88255	21.6411	19.7585	21.9644	22.1425	21.562	21.2623	21.2742	19.8686	19.5224	20.0337	19.8214	19.5466	T	+	Capture_Scrambled	0	13.4074	11	4	NaN	4	2.70331	0	1.28199	2.70331	1.08805	P08775	Polr2a	Mus musculus	DNA-directed RNA polymerase II subunit RPB1
	2.41367	22.0912	19.6775	23.3629	21.5988	21.8728	22.0955	21.526	21.2518	19.5224	19.5745	18.9395	19.0995	T	+	Capture_Scrambled	0	13.2989	10	5	NaN	4	2.4038	0	1.60663	2.4038	1.26609	Q8R1B4	Eif3c	Mus musculus	Eukaryotic translation initiation factor 3 subunit C
	2.70163	22.1269	19.4253	22.0865	20.8351	22.5619	22.7993	22.3518	21.1289	19.4419	19.0169	18.8841	18.6546	T	+	Capture_Scrambled	0	13.2196	7	5	NaN	4	1.57802	0	1.82083	1.57802	1.18998	P61979	Hnrnpk	Mus musculus	Heterogeneous nuclear ribonucleoprotein K
	2.17656	21.8431	19.6665	22.6759	23.4459	21.2053	21.2311	20.6571	21.837	19.7829	18.9011	19.0792	18.7323	T	+	Capture_Scrambled	0	13.1929	13	2	NaN	2	1.81031	0	1.48355	1.81031	1.0858	Q61176	Arg1	Mus musculus	Arginase-1
	2.90637	22.776	19.8696	24.0155	22.7855	22.6182	21.9408	22.52	22.329	19.7196	18.5845	19.996	18.7191	T	+	Capture_Scrambled	0	12.4071	13	7	NaN	4	1.79919	0	1.88123	1.79919	1.28141	Q9D2V7	Coro7	Mus musculus	Coronin-7
	1.90355	21.6126	19.709	23.7938	21.063	21.2286	20.5479	21.4295	21.0374	20.4465	18.5959	18.8669	19.5985	T	+	Capture_Scrambled	0	12.2483	9	3	NaN	3	2.11475	0	1.31568	2.11475	1.04008	P19253	Rpl13a	Mus musculus	Large ribosomal subunit protein uL13
	2.35523	21.3063	18.9511	21.2818	20.5925	22.2021	20.9488	21.5064	19.5346	19.015	18.5361	19.0417	18.628	T	+	Capture_Scrambled	0	12.0978	5	1	NaN	4	1.85491	0	1.6295	1.85491	1.1721	Q60668	Hnrnpd	Mus musculus	Heterogeneous nuclear ribonucleoprotein D0
	2.64476	22.8251	20.1803	23.9689	22.4645	22.4584	22.4186	22.8151	22.1871	18.8944	20.3098	19.1341	20.3764	T	+	Capture_Scrambled	0.00083682	11.0983	10	3	NaN	3	2.25177	0	1.68529	2.25177	1.28581	P47915	Rpl29	Mus musculus	Large ribosomal subunit protein eL29
	2.99903	22.8483	19.8493	22.6779	21.7118	23.4092	23.4982	22.9445	19.7392	20.8011	19.2686	19.1842	20.2535	T	+	Capture_Scrambled	0.00978179	9.02878	1	1	NaN	4	1.94577	0	1.9105	1.94577	1.33578	Q8CHS2	Dnajc22	Mus musculus	DnaJ homolog subfamily C member 22
	2.01189	21.8328	19.8209	22.319	21.4783	21.9223	21.5026	21.9419	21.5438	20.0971	19.1201	18.7197	19.624	T	+	Capture_Scrambled	0	20.2639	10	4	NaN	4	1.62328	0.000648649	1.39819	1.62328	1.00307	P97855	G3bp1	Mus musculus	Ras GTPase-activating protein-binding protein 1
	2.32839	23.4392	21.1108	25.6354	24.1683	22.7938	21.9298	22.6686	24.0526	23.5784	19.1629	19.1085	19.6516	T	+	Capture_Scrambled	0	22.21	44	12	NaN	3	1.4151	0.000651584	1.49833	1.4151	1.00352	P97461	Rps5	Mus musculus	Small ribosomal subunit protein uS7
	2.2242	22.6692	20.445	24.036	22.4229	22.2101	22.1282	22.5488	22.4866	21.8263	18.2164	19.2762	20.4194	T	+	Capture_Scrambled	0	19.218	18	6	NaN	3	1.46216	0.000654545	1.47496	1.46216	1.00462	Q9JLJ2	Aldh9a1	Mus musculus	4-trimethylaminobutyraldehyde dehydrogenase
	2.15998	22.4667	20.3067	23.3604	22.0623	22.2284	22.1046	22.5778	22.2721	21.0153	18.6257	19.6931	19.9273	T	+	Capture_Scrambled	0	18.1658	17	7	NaN	3	1.50584	0.000657534	1.45367	1.50584	1.00498	O08553	Dpysl2	Mus musculus	Dihydropyrimidinase-related protein 2
	2.25055	22.5759	20.3253	23.1779	22.3654	22.6087	21.2772	23.4502	22.9185	20.0091	19.5131	19.188	19.998	T	+	Capture_Scrambled	0	12.14	12	5	NaN	3	1.41821	0.00066055	1.50018	1.41821	1.00514	Q9CQR2	Rps21	Mus musculus	Small ribosomal subunit protein eS21
	1.63573	20.9127	19.277	22.13	20.4371	20.3699	20.6714	20.9553	20.0986	19.1227	18.4456	19.364	19.3542	T	+	Capture_Scrambled	0	14.2096	5	3	NaN	5	2.47585	0.000663594	1.19795	2.47585	1.00524	Q8K0C4	Cyp51a1	Mus musculus	Lanosterol 14-alpha demethylase
	1.77579	21.4081	19.6323	22.5354	21.779	21.5752	20.4049	20.7459	20.6593	19.4764	20.2102	19.169	18.6466	T	+	Capture_Scrambled	0	14.1681	6	3	NaN	4	2.19064	0.000666667	1.24537	2.19064	1.00532	Q9DCH4	Eif3f	Mus musculus	Eukaryotic translation initiation factor 3 subunit F
	1.76315	20.8983	19.1352	21.7638	20.8872	20.9187	20.2657	20.6563	19.9489	19.4182	17.9806	18.6712	19.6571	T	+	Capture_Scrambled	0	15.397	8	1	NaN	3	2.05531	0.000669767	1.27629	2.05531	1.00713	P45376	Akr1b1	Mus musculus	Aldo-keto reductase family 1 member B1
	2.33772	22.514	20.1763	23.4705	21.9502	22.5787	21.5755	22.9953	22.4277	21.5739	18.5103	18.407	19.9628	T	+	Capture_Scrambled	0	20.1887	30	5	NaN	3	1.3244	0.000672897	1.56792	1.3244	1.00884	P60122	Ruvbl1	Mus musculus	RuvB-like 1
	1.88901	21.5677	19.6787	22.5579	21.0823	21.3999	20.9504	21.8482	20.6246	20.3485	18.7504	18.1661	20.5039	T	+	Capture_Scrambled	0	11.1748	7	4	NaN	4	1.92379	0.000676056	1.31199	1.92379	1.00933	P60229	Eif3e	Mus musculus	Eukaryotic translation initiation factor 3 subunit E
	2.43219	23.2631	20.8309	24.3685	23.3547	23.3475	22.3965	22.8484	23.3798	22.7847	19.1794	18.9788	19.8318	T	+	Capture_Scrambled	0	19.3386	26	8	NaN	3	1.30618	0.000679245	1.58223	1.30618	1.00939	Q9DCW4	Etfb	Mus musculus	Electron transfer flavoprotein subunit beta
	2.12498	22.9082	20.7832	24.054	23.3092	22.6	21.8209	22.7567	22.8402	21.8842	20.2427	18.9743	19.9746	T	+	Capture_Scrambled	0	23.2205	25	8	NaN	3	1.67789	0.000682464	1.38994	1.67789	1.00973	P50516	Atp6v1a	Mus musculus	V-type proton ATPase catalytic subunit A
	2.02069	21.8513	19.8306	22.5995	21.6274	21.7765	21.62	21.6331	21.6961	20.0611	18.8804	19.4462	19.0693	T	+	Capture_Scrambled	0	20.396	29	6	NaN	3	1.64098	0.000685714	1.40612	1.64098	1.01078	P17225	Ptbp1	Mus musculus	Polypyrimidine tract-binding protein 1
	2.289	22.9865	20.6975	24.1248	22.8254	22.8619	22.643	22.4775	23.1307	21.9352	19.9344	18.8623	19.625	T	+	Capture_Scrambled	0	20.3532	16	5	NaN	3	1.43281	0.000688995	1.50567	1.43281	1.01135	Q9Z1Q5	Clic1	Mus musculus	Chloride intracellular channel protein 1
	2.58595	24.3541	21.7681	25.5889	24.4832	24.1207	23.7995	23.7782	24.4673	23.1527	22.1452	19.4788	19.5966	T	+	Capture_Scrambled	0	23.2936	79	16	NaN	2	1.29766	0.000692308	1.59776	1.29766	1.01313	P24547	Impdh2	Mus musculus	Inosine-5'-monophosphate dehydrogenase 2
	1.7795	21.4204	19.6409	22.54	21.7468	21.3594	20.8268	20.629	20.6473	20.5849	19.2518	18.1482	19.5723	T	+	Capture_Scrambled	0	12.2167	6	4	NaN	3	2.21177	0.000695652	1.25383	2.21177	1.01348	P49718	Mcm5	Mus musculus	DNA replication licensing factor MCM5
	2.91331	25.9845	23.0712	27.5388	26.0945	25.594	25.2057	25.4895	26.3537	24.9639	22.4096	19.1557	22.473	T	+	Capture_Scrambled	0	27.3627	143	30	NaN	1	1.20273	0.000699029	1.68339	1.20273	1.01543	P08113	Hsp90b1	Mus musculus	Endoplasmin
	1.76345	21.4376	19.6742	22.485	21.2025	21.3383	20.9052	21.2571	20.8278	19.4216	18.993	19.3578	19.7707	T	+	Capture_Scrambled	0	19.376	16	6	NaN	4	2.29703	0.000702439	1.24308	2.29703	1.01672	Q9D1G1	Rab1b	Mus musculus	Ras-related protein Rab-1B
	1.71605	21.1215	19.4054	21.8772	21.7182	20.7556	20.6975	20.5588	20.0304	18.8187	19.5072	18.8322	19.8386	T	+	Capture_Scrambled	0	14.2359	5	2	NaN	4	2.50978	0.000705882	1.2102	2.50978	1.01731	Q9WV80	Snx1	Mus musculus	Sorting nexin-1
	2.74422	24.7183	21.9741	26.1438	24.6935	24.5619	23.803	24.3891	24.4695	23.569	22.8401	19.7889	19.2027	T	+	Capture_Scrambled	0	25.3464	106	29	NaN	2	1.22759	0.00070936	1.66736	1.22759	1.01791	P11983	Tcp1	Mus musculus	T-complex protein 1 subunit alpha
	2.02798	21.993	19.965	23.639	21.9325	21.6218	21.3133	21.4584	22.1003	20.9161	18.5596	19.1637	19.0853	T	+	Capture_Scrambled	0	25.3348	15	3	NaN	3	1.70026	0.000712871	1.3978	1.70026	1.01828	O35593	Psmd14	Mus musculus	26S proteasome non-ATPase regulatory subunit 14
	1.85969	21.5455	19.6858	22.8222	21.211	21.6063	20.6369	21.451	21.1521	19.1458	19.3821	19.4949	19.2542	T	+	Capture_Scrambled	0	17.2615	6	4	NaN	4	2.043	0.000716418	1.2975	2.043	1.01852	P24527	Lta4h	Mus musculus	Leukotriene A-4 hydrolase
	2.23633	22.9467	20.7104	24.5256	23.0628	22.8284	21.9336	22.3831	23.0783	22.1946	20.0273	18.1708	20.0809	T	+	Capture_Scrambled	0	25.2296	45	7	NaN	2	1.55544	0.00072	1.45949	1.55544	1.01917	P57776	Eef1d	Mus musculus	Elongation factor 1-delta
	1.64505	21.3856	19.7405	23.3692	22.0439	20.7267	20.3911	20.3968	21.3744	19.9748	19.0172	18.9307	19.4054	T	+	Capture_Scrambled	0	15.3382	18	6	NaN	3	2.91882	0.000723618	1.16607	2.91882	1.02088	Q62167	Ddx3x	Mus musculus	ATP-dependent RNA helicase DDX3X
	2.35296	22.8033	20.4504	23.4304	22.4017	23.2997	22.3303	22.5546	22.1515	22.0012	19.541	19.0355	19.5226	T	+	Capture_Scrambled	0	16.1529	10	3	NaN	3	1.39634	0.000727273	1.55495	1.39634	1.02352	Q920E5	Fdps	Mus musculus	Farnesyl pyrophosphate synthase
	2.87555	24.6918	21.8163	25.9941	24.3454	24.6519	23.9082	24.5595	24.1172	24.9296	19.7979	19.9776	20.2591	T	+	Capture_Scrambled	0	25.3127	80	35	NaN	3	1.14535	0.000730964	1.7673	1.14535	1.02414	P19096	Fasn	Mus musculus	Fatty acid synthase
	2.98141	25.2692	22.2878	26.5223	25.2361	25.1996	24.6014	24.7868	25.3836	24.2384	23.1303	19.0836	19.6031	T	+	Capture_Scrambled	0	22.1574	142	26	NaN	2	1.12525	0.000734694	1.79189	1.12525	1.02458	P09411	Pgk1	Mus musculus	Phosphoglycerate kinase 1
	2.38531	22.9471	20.5618	23.7446	22.7826	22.7909	22.4445	22.9731	22.4688	22.2749	19.0303	19.4545	19.5805	T	+	Capture_Scrambled	0	21.4157	16	12	NaN	3	1.37945	0.000738462	1.56891	1.37945	1.02487	Q921M3	Sf3b3	Mus musculus	Splicing factor 3B subunit 3
	1.89537	21.5958	19.7005	22.307	20.9193	21.7785	21.0334	21.9411	21.2078	18.856	19.7743	18.8631	19.8011	T	+	Capture_Scrambled	0	18.2643	13	5	NaN	4	1.98872	0.000742268	1.32123	1.98872	1.0249	Q8CDN6	Txnl1	Mus musculus	Thioredoxin-like protein 1
	2.28377	22.4137	20.1299	23.1724	22.785	22.7597	21.8119	21.5395	22.4866	21.4578	18.7393	18.5725	19.3934	T	+	Capture_Scrambled	0	18.2466	12	6	NaN	3	1.42543	0.000746114	1.54043	1.42543	1.02497	O09061	Psmb1	Mus musculus	Proteasome subunit beta type-1
	2.07172	22.3993	20.3276	23.4749	22.0621	22.3888	21.8925	22.1784	22.1775	20.1513	19.1151	19.1821	21.012	T	+	Capture_Scrambled	0	22.3987	10	5	NaN	3	1.79866	0.00075	1.37612	1.79866	1.02501	P61161	Actr2	Mus musculus	Actin-related protein 2
	1.9806	22.7193	20.7387	24.4741	23.2238	21.9502	21.509	22.4393	22.5564	22.2868	19.71	19.2013	19.9389	T	+	Capture_Scrambled	0	17.1353	30	8	NaN	3	1.84091	0.00125217	1.30498	1.84091	0.991986	P26443	Glud1	Mus musculus	Glutamate dehydrogenase 1, mitochondrial
	2.52688	23.5891	21.0622	25.3245	24.1285	23.3807	22.4619	22.6497	24.197	23.9157	19.1765	19.0716	18.9501	T	+	Capture_Scrambled	0	24.3989	49	11	NaN	3	1.206	0.00125764	1.63343	1.206	0.998108	Q9DBJ1	Pgam1	Mus musculus	Phosphoglycerate mutase 1
	2.68181	24.6255	21.9436	25.9405	24.384	24.4436	23.9825	24.3767	24.296	24.0308	22.2088	19.2457	19.937	T	+	Capture_Scrambled	0	23.3729	77	20	NaN	2	1.20385	0.00126316	1.63788	1.20385	0.999059	P42932	Cct8	Mus musculus	T-complex protein 1 subunit theta
	2.06126	22.5897	20.5285	24.4328	22.5613	22.133	21.4809	22.3407	23.0511	21.3164	19.7808	19.107	19.3871	T	+	Capture_Scrambled	0	24.2772	21	11	NaN	3	1.66069	0.00126872	1.3777	1.66069	0.999902	Q8CAQ8	Immt	Mus musculus	MICOS complex subunit Mic60
	2.08446	22.3271	20.2427	23.4421	22.5522	22.3792	21.0995	22.1627	22.1098	21.2871	18.6543	18.9163	20.2458	T	+	Capture_Scrambled	0	23.2344	23	7	NaN	3	1.60379	0.00127434	1.40011	1.60379	1.00004	P60766	Cdc42	Mus musculus	Cell division control protein 42 homolog
	2.55274	25.0021	22.4494	26.3776	24.6632	25.0131	24.1057	24.8511	24.8135	23.9224	22.3332	19.61	21.5678	T	+	Capture_Scrambled	0	21.1312	73	17	NaN	1	1.37031	0.00128	1.51758	1.37031	1.00027	P97351	Rps3a	Mus musculus	Small ribosomal subunit protein eS1
	2.16146	22.4073	20.2458	22.9594	22.1292	22.5413	22.2529	22.1538	22.065	21.2114	19.6388	19.1191	19.1949	T	+	Capture_Scrambled	0	16.1413	12	3	NaN	3	1.46616	0.00128571	1.46407	1.46616	1.00051	Q8BP67	Rpl24	Mus musculus	Large ribosomal subunit protein eL24
	1.67518	21.4612	19.786	23.1237	21.5081	21.064	20.0435	21.5668	20.7211	19.2292	19.6428	19.2222	20.1148	T	+	Capture_Scrambled	0	22.2885	8	2	NaN	4	2.74329	0.00129148	1.15906	2.74329	1.00155	Q8BSY0	Asph	Mus musculus	Aspartyl/asparaginyl beta-hydroxylase
	2.49569	25.9277	23.432	27.1221	25.9664	25.7206	24.8432	25.9861	25.5239	24.7754	22.5059	22.1393	22.2153	T	+	Capture_Scrambled	0	26.234	199	26	NaN	0	1.49306	0.00181513	1.41782	1.49306	0.984835	P10126	Eef1a1	Mus musculus	Elongation factor 1-alpha 1
	1.95357	22.1387	20.1851	23.1014	21.4828	21.7575	21.7085	22.6431	22.3897	19.5302	19.3688	19.311	20.3258	T	+	Capture_Scrambled	0	17.3901	21	10	NaN	4	1.70338	0.00182278	1.33567	1.70338	0.985472	Q9QZE5	Copg1	Mus musculus	Coatomer subunit gamma-1
	2.3466	22.9942	20.6476	24.2285	22.993	22.7864	22.1834	22.7799	23.4575	22.4346	18.9557	19.0063	19.3842	T	+	Capture_Scrambled	0	18.2611	25	7	NaN	3	1.26307	0.00183051	1.55515	1.26307	0.985658	P51150	Rab7a	Mus musculus	Ras-related protein Rab-7a
	2.46292	23.9687	21.5058	25.0091	24.2806	23.6499	23.1438	23.7603	24.1002	23.2689	21.3289	18.7804	20.0506	T	+	Capture_Scrambled	0	23.2718	63	17	NaN	2	1.27765	0.0018383	1.54725	1.27765	0.986771	P05202	Got2	Mus musculus	Aspartate aminotransferase, mitochondrial
	1.99375	22.7425	20.7488	24.0106	23.4956	22.4946	21.8407	21.8711	22.9207	21.6442	19.5327	19.4833	20.163	T	+	Capture_Scrambled	0	30.3622	106	16	NaN	3	1.76788	0.00184615	1.31743	1.76788	0.98684	P68368	Tuba4a	Mus musculus	Tubulin alpha-4A chain
	1.91048	21.8384	19.9279	23.0804	21.9077	21.6337	20.6667	21.9033	22.088	20.1217	18.8319	18.7682	19.8297	T	+	Capture_Scrambled	0	16.3917	10	4	NaN	4	1.74634	0.00185408	1.32538	1.74634	0.98752	Q9QUR6	Prep	Mus musculus	Prolyl endopeptidase
	2.2129	22.8312	20.6183	24.0867	22.9417	22.6673	21.4916	22.9685	22.8774	21.6595	19.6383	19.6849	19.2311	T	+	Capture_Scrambled	0	24.2127	26	13	NaN	3	1.42166	0.00186207	1.46142	1.42166	0.988445	Q8VDN2	Atp1a1	Mus musculus	Sodium/potassium-transporting ATPase subunit alpha-1
	1.97046	22.5739	20.6034	24.2355	23.2347	22.1765	22.0662	21.1565	22.2532	22.0524	18.8347	19.8332	20.0436	T	+	Capture_Scrambled	0	14.2313	11	4	NaN	3	1.814	0.00187013	1.30685	1.814	0.988639	P83882	Rpl36a	Mus musculus	Large ribosomal subunit protein eL42
	2.27021	24.8333	22.5631	26.6714	24.6923	24.2746	24.1003	24.4278	24.629	24.0392	21.0043	21.5238	21.6192	T	+	Capture_Scrambled	0	19.3403	87	10	NaN	0	1.57918	0.00235102	1.34998	1.57918	0.969317	P35980	Rpl18	Mus musculus	Large ribosomal subunit protein eL18
	1.88333	22.1348	20.2514	23.0722	22.5642	21.6176	21.4196	22.0003	21.9188	19.438	19.3802	20.1699	20.3503	T	+	Capture_Scrambled	0	21.2617	23	10	NaN	4	1.83729	0.00236066	1.26798	1.83729	0.969897	Q3U1J4	Ddb1	Mus musculus	DNA damage-binding protein 1
	2.34121	24.2124	21.8712	25.513	24.4166	23.9788	22.8921	24.2615	23.9686	22.6602	20.783	21.7222	20.222	T	+	Capture_Scrambled	0	20.2745	69	9	NaN	1	1.39045	0.00237037	1.43908	1.39045	0.970555	P62264	Rps14	Mus musculus	Small ribosomal subunit protein uS11
	1.95418	22.3821	20.4279	23.597	22.49	21.8623	21.8699	22.0914	22.3702	21.3246	18.9213	19.5139	20.0096	T	+	Capture_Scrambled	0	25.1902	14	7	NaN	3	1.67515	0.00238017	1.32338	1.67515	0.973639	Q9WTM5	Ruvbl2	Mus musculus	RuvB-like 2
	2.07422	22.8565	20.7822	24.2099	23.2995	22.807	21.9724	21.9936	23.139	22.0961	20.0753	19.1276	19.4732	T	+	Capture_Scrambled	0	20.3459	22	7	NaN	3	1.57389	0.00239004	1.37304	1.57389	0.980065	Q99LC5	Etfa	Mus musculus	Electron transfer flavoprotein subunit alpha, mitochondrial
	1.76406	21.6645	19.9004	22.7592	21.7222	21.4235	21.5391	20.8782	21.6374	19.77	19.46	19.3911	19.2434	T	+	Capture_Scrambled	0	18.2097	9	4	NaN	4	2.02005	0.0024	1.24444	2.02005	0.98241	P08752	Gnai2	Mus musculus	Guanine nucleotide-binding protein G(i) subunit alpha-2
	2.30206	23.8589	21.5568	25.3633	24.0071	23.5227	22.8954	23.5059	24.218	22.6836	20.2786	20.7308	19.8732	T	+	Capture_Scrambled	0	26.2698	56	10	NaN	1	1.41611	0.00241004	1.45422	1.41611	0.983786	P14206	Rpsa	Mus musculus	Small ribosomal subunit protein uS2
	2.35618	25.7645	23.4083	27.6617	25.9744	25.4165	24.6134	25.1563	25.9236	24.8283	22.0541	21.9439	22.2915	T	+	Capture_Scrambled	0	25.2737	140	30	NaN	0	1.59545	0.00290323	1.34065	1.59545	0.967705	Q03265	Atp5f1a	Mus musculus	ATP synthase subunit alpha, mitochondrial
	1.96686	22.3852	20.4184	23.678	22.2712	22.1863	21.9833	21.8075	22.1928	21.2193	18.8008	19.355	20.5241	T	+	Capture_Scrambled	0	17.1556	15	4	NaN	3	1.64482	0.00291498	1.32279	1.64482	0.967714	Q920L1	Fads1	Mus musculus	Acyl-CoA (8-3)-desaturase
	2.17151	22.6604	20.4889	23.5811	22.9116	22.5506	21.6063	22.6526	22.7774	21.9851	18.7299	19.0284	19.9239	T	+	Capture_Scrambled	0	14.164	8	4	NaN	3	1.35763	0.00292683	1.45335	1.35763	0.96873	P46638|P62492	Rab11b|Rab11a	Mus musculus	Ras-related protein Rab-11B|Ras-related protein Rab-11A
	1.75029	21.2583	19.5081	22.4185	20.9736	20.3123	20.4999	22.0874	20.8697	19.3001	18.4219	19.5309	19.4177	T	+	Capture_Scrambled	0	18.1523	15	4	NaN	4	1.77188	0.00331034	1.25533	1.77188	0.952216	P21107	Tpm3	Mus musculus	Tropomyosin alpha-3 chain
	2.27335	23.0746	20.8013	23.968	22.7898	23.2042	22.036	23.3753	23.4791	21.7242	18.973	19.8504	19.9797	T	+	Capture_Scrambled	0	20.2677	23	6	NaN	3	1.2273	0.00332308	1.49912	1.2273	0.952558	P63323	Rps12	Mus musculus	Small ribosomal subunit protein eS12
	2.22258	23.4607	21.2382	24.8513	24.157	23.0219	22.1408	23.1327	24.0879	22.7116	19.1709	20.186	20.0344	T	+	Capture_Scrambled	0	29.2299	48	13	NaN	3	1.32734	0.00333591	1.43453	1.32734	0.952645	P63101	Ywhaz	Mus musculus	14-3-3 protein zeta/delta
	2.39498	24.8775	22.4826	26.0925	24.8484	24.8798	23.6839	24.8831	25.0792	23.6558	21.9983	20.8948	20.7846	T	+	Capture_Scrambled	0	26.3082	142	10	NaN	0	1.32153	0.00334884	1.44139	1.32153	0.954164	P17742	Ppia	Mus musculus	Peptidyl-prolyl cis-trans isomerase A
	2.16687	22.4251	20.2582	24.0008	22.4047	21.7339	21.2719	22.7141	22.6631	22.3092	18.8083	18.4109	19.0994	T	+	Capture_Scrambled	0	19.4208	9	6	NaN	3	1.28587	0.00336187	1.47098	1.28587	0.957434	O08573	Lgals9	Mus musculus	Galectin-9
	1.90679	21.4478	19.541	22.646	21.0503	20.4694	22.4045	20.6687	20.8691	18.5368	19.5295	18.3321	20.4375	T	+	Capture_Scrambled	0	17.4261	9	3	NaN	4	1.60768	0.003375	1.31824	1.60768	0.9583	Q91V12	Acot7	Mus musculus	Cytosolic acyl coenzyme A thioester hydrolase
	2.53333	24.6185	22.0851	25.9905	24.6417	24.2985	23.5379	24.6237	24.571	23.6859	22.3809	20.2206	19.5672	T	+	Capture_Scrambled	0	25.2245	63	18	NaN	1	1.18918	0.00338824	1.54661	1.18918	0.959797	Q91YQ5	Rpn1	Mus musculus	Dolichyl-diphosphooligosaccharide--protein glycosyltransferase subunit 1
	2.03098	22.1006	20.0696	22.3682	21.435	22.9903	21.596	22.1135	21.5734	20.3646	19.3068	19.5143	19.589	T	+	Capture_Scrambled	0	16.1624	18	5	NaN	3	1.43777	0.00340157	1.39636	1.43777	0.961968	O88569	Hnrnpa2b1	Mus musculus	Heterogeneous nuclear ribonucleoproteins A2/B1
	1.75928	21.0346	19.2753	22.1355	20.769	21.1261	20.0313	21.111	20.4784	18.8103	18.6415	19.4512	18.995	T	+	Capture_Scrambled	0	18.1722	6	2	NaN	4	1.79013	0.00341502	1.26936	1.79013	0.963218	Q9Z1D1	Eif3g	Mus musculus	Eukaryotic translation initiation factor 3 subunit G
	2.19946	22.8778	20.6784	24.4101	22.7869	23.1531	22.2783	21.7606	22.9881	22.6418	19.3977	18.8274	19.5368	T	+	Capture_Scrambled	0	22.1467	32	4	NaN	3	1.33169	0.00342857	1.45737	1.33169	0.9638	P0C0S6|Q3THW5	H2az1|H2az2	Mus musculus	Histone H2A.Z|Histone H2A.V
	1.58048	21.1465	19.566	22.987	20.9455	20.6169	20.3111	20.8718	21.1999	19.2597	18.7375	19.1462	19.4868	T	+	Capture_Scrambled	0	15.1265	3	3	NaN	4	2.40371	0.00344223	1.14962	2.40371	0.964066	Q8R010	Aimp2	Mus musculus	Aminoacyl tRNA synthase complex-interacting multifunctional protein 2
	2.23051	24.5046	22.2741	25.6676	24.5213	24.3224	23.9422	24.0696	24.4717	22.0797	22.9508	20.981	20.8873	T	+	Capture_Scrambled	0	27.284	115	17	NaN	0	1.58084	0.003456	1.33939	1.58084	0.964172	P68373	Tuba1c	Mus musculus	Tubulin alpha-1C chain
	2.23514	22.374	20.1389	23.0221	22.7391	22.2685	20.6987	23.1416	22.8694	21.5067	18.8026	18.0841	19.4314	T	+	Capture_Scrambled	0	16.214	10	5	NaN	3	1.24257	0.00346988	1.5213	1.24257	0.965975	Q64433	Hspe1	Mus musculus	10 kDa heat shock protein, mitochondrial
	1.84551	22.007	20.1615	23.4428	22.2826	21.8094	21.4457	21.0544	22.1859	21.2825	19.2584	18.337	19.7436	T	+	Capture_Scrambled	0	19.225	18	5	NaN	3	1.65071	0.00378947	1.27772	1.65071	0.944411	P59999	Arpc4	Mus musculus	Actin-related protein 2/3 complex subunit 4
	2.36241	24.2204	21.858	25.6836	24.511	24.118	22.9672	23.8221	24.4309	23.04	21.4394	21.1749	19.2047	T	+	Capture_Scrambled	0	25.3359	70	19	NaN	1	1.25342	0.00380377	1.46806	1.25342	0.947264	Q99KI0	Aco2	Mus musculus	Aconitate hydratase, mitochondrial
	2.11239	22.928	20.8156	23.6161	22.9466	23.0439	22.7244	22.309	22.6997	22.1846	19.323	19.9892	19.8815	T	+	Capture_Scrambled	0	19.3363	20	8	NaN	3	1.37023	0.00381818	1.40043	1.37023	0.947976	Q9QUM9	Psma6	Mus musculus	Proteasome subunit alpha type-6
	1.76516	21.79	20.0248	23.2382	22.2117	21.6412	20.2466	21.6123	21.2736	21.1377	18.8389	19.0261	19.8479	T	+	Capture_Scrambled	0.00083682	10.276	5	3	NaN	3	1.87884	0.0038327	1.22212	1.87884	0.948892	Q9D0F9	Pgm1	Mus musculus	Phosphoglucomutase-1
	2.47131	24.1078	21.6365	25.3409	24.0428	23.5557	23.4745	24.125	24.1415	22.8985	22.4036	18.8727	19.8661	T	+	Capture_Scrambled	0	17.2544	36	10	NaN	2	1.1694	0.00384733	1.53644	1.1694	0.949717	P62827	Ran	Mus musculus	GTP-binding nuclear protein Ran
	2.36346	23.8245	21.461	24.7727	24.0063	23.7346	23.001	23.6078	23.2365	23.1893	18.8926	21.71	20.2767	T	+	Capture_Scrambled	0	21.315	45	11	NaN	2	1.19373	0.00429851	1.49177	1.19373	0.939745	P62918	Rpl8	Mus musculus	Large ribosomal subunit protein uL2
	1.86366	21.9602	20.0965	23.1248	21.8612	21.8554	21.1912	21.7684	21.6646	21.2085	18.6686	19.003	19.9381	T	+	Capture_Scrambled	0	18.1707	23	6	NaN	3	1.59138	0.00431461	1.29106	1.59138	0.94084	Q61171	Prdx2	Mus musculus	Peroxiredoxin-2
	2.47758	24.9228	22.4452	26.1084	24.966	24.8897	24.0635	24.5863	24.886	24.2234	19.5192	21.5209	22.0765	T	+	Capture_Scrambled	0	19.3721	67	15	NaN	1	1.16246	0.00517986	1.48994	1.16246	0.929639	P06151	Ldha	Mus musculus	L-lactate dehydrogenase A chain
	1.63047	21.3825	19.7521	22.352	21.3423	21.379	20.5043	21.3351	21.2357	19.238	19.9997	18.0863	20.2007	T	+	Capture_Scrambled	0	18.2529	12	3	NaN	4	2.03094	0.00519856	1.16042	2.03094	0.930626	Q9DCF9	Ssr3	Mus musculus	Translocon-associated protein subunit gamma
	2.01724	22.4102	20.393	23.3414	21.9727	22.0751	21.9673	22.6947	22.1024	21.7021	18.869	19.5999	19.6915	T	+	Capture_Scrambled	0	27.4355	24	7	NaN	3	1.35141	0.00521739	1.37325	1.35141	0.930999	Q9DCL9	Paics	Mus musculus	Bifunctional phosphoribosylaminoimidazole carboxylase/phosphoribosylaminoimidazole succinocarboxamide synthetase
	1.71605	21.6635	19.9475	23.5329	22.055	21.8102	19.9443	20.9751	21.8085	20.9032	18.8246	18.1573	20.0437	T	+	Capture_Scrambled	0	20.2717	9	3	NaN	3	1.846	0.00523636	1.20152	1.846	0.931772	P62911	Rpl32	Mus musculus	Large ribosomal subunit protein eL32
	2.30929	23.8382	21.5289	25.3783	23.6137	23.8164	22.8446	23.538	23.6039	22.6334	20.4977	21.7945	19.115	T	+	Capture_Scrambled	0	16.1282	36	9	NaN	1	1.21993	0.00525547	1.45723	1.21993	0.933394	P12970	Rpl7a	Mus musculus	Large ribosomal subunit protein eL8
	1.85773	22.5183	20.6606	24.0524	23.1051	22.0063	21.5286	21.8992	22.5877	21.9786	19.1715	18.8354	20.7299	T	+	Capture_Scrambled	0	21.2314	23	10	NaN	3	1.71212	0.00527473	1.24113	1.71212	0.934463	Q9WUM5	Suclg1	Mus musculus	Succinate--CoA ligase [ADP/GDP-forming] subunit alpha, mitochondrial
	1.64983	21.0757	19.4259	21.9774	20.8532	21.1255	20.4883	20.9342	20.697	18.8628	18.5976	19.4828	19.4891	T	+	Capture_Scrambled	0	14.5128	8	4	NaN	4	1.8682	0.00529412	1.20214	1.8682	0.935306	Q505F5	Lrrc47	Mus musculus	Leucine-rich repeat-containing protein 47
	1.9472	22.6981	20.7509	24.3973	22.9052	22.0543	21.7104	22.4236	22.6497	22.2526	18.8988	19.9227	20.0308	T	+	Capture_Scrambled	0	23.272	21	12	NaN	3	1.54998	0.00531365	1.29587	1.54998	0.935546	P08003	Pdia4	Mus musculus	Protein disulfide-isomerase A4
	1.81673	21.7097	19.893	22.3549	20.947	22.3009	21.2475	21.6984	21.066	19.6942	19.2094	20.006	19.4894	T	+	Capture_Scrambled	0	18.3259	12	3	NaN	4	1.62366	0.00533333	1.27562	1.62366	0.938454	P09405	Ncl	Mus musculus	Nucleolin
	1.80491	22.1491	20.3442	23.3519	21.8955	22.1888	21.5088	21.8006	21.6432	21.0966	19.224	19.6476	20.1097	T	+	Capture_Scrambled	0	17.3456	17	6	NaN	3	1.76652	0.00535316	1.23385	1.76652	0.938973	Q62351	Tfrc	Mus musculus	Transferrin receptor protein 1
	2.00634	23.2782	21.2719	24.4951	23.633	23.3359	22.0337	22.8932	22.6919	22.3948	20.4916	21.0123	19.7687	T	+	Capture_Scrambled	0	21.3298	31	6	NaN	1	1.50224	0.00557746	1.28593	1.50224	0.921145	P62900	Rpl31	Mus musculus	Large ribosomal subunit protein eL31
	1.85692	21.8953	20.0384	22.5392	22.8823	21.5252	21.4627	21.0671	22.22	21.2293	19.0461	19.0336	18.6628	T	+	Capture_Scrambled	0.00083682	11.1026	6	1	NaN	3	1.44056	0.00559717	1.31277	1.44056	0.922129	Q8K440	Abca8b	Mus musculus	ABC-type organic anion transporter ABCA8B
	2.41779	26.6763	24.2585	28.0051	26.8019	26.531	25.6047	26.4388	26.5631	25.563	23.5536	22.8885	22.7245	T	+	Capture_Scrambled	0	31.2889	272	40	NaN	0	1.42409	0.00561702	1.32134	1.42409	0.922836	P52480	Pkm	Mus musculus	Pyruvate kinase PKM
	1.38829	20.7603	19.372	21.6684	20.713	20.6031	19.7459	21.0711	19.7183	19.2495	19.0178	18.7189	20.1556	T	+	Capture_Scrambled	0	11.1831	6	3	NaN	4	2.96566	0.00563701	1.0369	2.96566	0.923378	Q7TT37	Elp1	Mus musculus	Elongator complex protein 1
	1.71751	21.0773	19.3598	22.4826	20.5257	21.0873	19.6474	21.6436	20.5196	18.6291	19.2938	19.3708	18.9857	T	+	Capture_Scrambled	0	17.3274	20	5	NaN	4	1.67381	0.00565714	1.23282	1.67381	0.923496	Q61081	Cdc37	Mus musculus	Hsp90 co-chaperone Cdc37
	1.95028	22.4832	20.5329	23.8037	22.5153	22.4066	21.565	22.1255	22.5179	21.9769	19.3898	19.2923	19.4877	T	+	Capture_Scrambled	0	22.1992	24	8	NaN	3	1.44613	0.00567742	1.32212	1.44613	0.927913	Q8QZT1	Acat1	Mus musculus	Acetyl-CoA acetyltransferase, mitochondrial
	2.22085	26.1023	23.8814	27.2617	26.272	25.8365	25.5485	25.5927	25.8736	24.6396	23.5212	22.5764	22.7964	T	+	Capture_Scrambled	0	29.2675	182	36	NaN	0	1.65783	0.00654545	1.22752	1.65783	0.917884	P58252	Eef2	Mus musculus	Elongation factor 2
	1.94219	22.533	20.5908	23.6554	22.6422	22.4515	21.9443	21.9714	22.3981	22.1347	19.0833	19.6199	19.7178	T	+	Capture_Scrambled	0	20.3824	25	3	NaN	3	1.4183	0.00656842	1.31442	1.4183	0.918219	P00405	Mtco2	Mus musculus	Cytochrome c oxidase subunit 2
	1.57267	21.5219	19.9492	23.1769	21.5307	21.1543	20.9009	20.8466	21.7123	19.7472	18.8429	19.5393	19.9043	T	+	Capture_Scrambled	0	25.1772	8	4	NaN	4	2.09256	0.00697578	1.12468	2.09256	0.914509	Q9DBH5	Lman2	Mus musculus	Vesicular integral-membrane protein VIP36
	1.95616	22.2329	20.2768	23.102	21.5347	22.1456	22.1109	22.2714	21.9528	21.4147	19.2175	18.5468	20.252	T	+	Capture_Scrambled	0	18.2735	19	8	NaN	3	1.34369	0.007	1.34159	1.34369	0.914553	P50096	Impdh1	Mus musculus	Inosine-5'-monophosphate dehydrogenase 1
	2.06731	22.4265	20.3592	22.9655	22.3791	22.7672	22.1029	21.9179	22.1685	21.8573	18.4239	19.2633	20.083	T	+	Capture_Scrambled	0	20.2053	15	5	NaN	3	1.2329	0.00702439	1.40589	1.2329	0.915546	Q9R1P4	Psma1	Mus musculus	Proteasome subunit alpha type-1
	2.1429	23.9666	21.8237	24.8745	24.2933	24.2342	22.9298	23.5014	23.7743	23.5059	21.313	18.8475	21.678	T	+	Capture_Scrambled	0	23.2694	58	17	NaN	1	1.32433	0.00727273	1.32803	1.32433	0.90378	Q99PL5	Rrbp1	Mus musculus	Ribosome-binding protein 1
	1.73203	22.2856	20.5535	23.8293	22.4203	22.1592	21.4246	21.5944	22.5082	20.9397	19.254	19.383	20.6828	T	+	Capture_Scrambled	0	24.4029	22	6	NaN	3	1.76534	0.0072973	1.17662	1.76534	0.905285	Q99JR1	Sfxn1	Mus musculus	Sideroflexin-1
	1.63854	21.6397	20.0012	22.8486	21.32	21.3001	21.0365	21.6933	20.9405	20.9355	19.4734	18.9051	19.7513	T	+	Capture_Scrambled	0	21.3682	16	3	NaN	3	1.85131	0.00732203	1.16065	1.85131	0.907725	Q8BU30	Iars1	Mus musculus	Isoleucine--tRNA ligase, cytoplasmic
	1.68727	21.8179	20.1307	22.7232	21.4877	21.896	21.6812	21.3015	21.516	20.3818	19.1083	19.8963	19.7508	T	+	Capture_Scrambled	0	18.1976	10	5	NaN	3	1.72599	0.00734694	1.1911	1.72599	0.907929	Q9D1R9	Rpl34	Mus musculus	Large ribosomal subunit protein eL34
	2.24067	23.881	21.6404	25.5394	24.0182	23.9388	22.7336	23.1751	24.1746	23.5494	19.1236	20.5339	20.8203	T	+	Capture_Scrambled	0	17.3643	33	9	NaN	1	1.19274	0.00737201	1.41387	1.19274	0.907945	Q9CXW4	Rpl11	Mus musculus	Large ribosomal subunit protein uL5
	1.84081	21.7695	19.9287	22.1862	21.734	22.7208	19.9493	22.2574	20.154	20.0229	19.7059	19.9563	19.8046	T	+	Capture_Scrambled	0	17.1408	14	4	NaN	3	1.52305	0.00739726	1.25509	1.52305	0.909121	P63158	Hmgb1	Mus musculus	High mobility group protein B1
	1.79791	22.2559	20.458	24.1325	23.0724	21.7571	20.8548	21.4625	22.8311	22.1516	18.7863	18.6629	19.8578	T	+	Capture_Scrambled	0	21.4041	27	6	NaN	3	1.58631	0.00742268	1.23387	1.58631	0.909215	Q80XN0	Bdh1	Mus musculus	D-beta-hydroxybutyrate dehydrogenase, mitochondrial
	2.54366	25.9989	23.4552	28.0419	26.3379	25.5237	25.0263	25.0648	26.2615	25.0976	23.4526	22.7493	19.7152	T	+	Capture_Scrambled	0	23.2757	146	31	NaN	1	1.12997	0.00744828	1.46296	1.12997	0.909307	P11247	Mpo	Mus musculus	Myeloperoxidase
	1.57399	21.4809	19.9069	22.3008	21.0942	21.5193	20.4527	22.0376	20.7569	19.5398	19.959	19.4036	19.8752	T	+	Capture_Scrambled	0	18.2361	11	5	NaN	3	1.98103	0.0091505	1.11974	1.98103	0.898455	O55029	Copb2	Mus musculus	Coatomer subunit beta'
	1.78666	22.0318	20.2451	22.9641	22.4386	21.1181	21.426	22.2121	21.9804	21.6286	18.6622	19.2384	19.716	T	+	Capture_Scrambled	0	17.1706	16	4	NaN	3	1.48858	0.00918121	1.24932	1.48858	0.899625	O70404	Vamp8	Mus musculus	Vesicle-associated membrane protein 8
	1.47638	21.1983	19.7219	22.9604	20.8784	21.0741	20.2508	20.8277	21.3378	20.0039	19.453	18.4304	19.3844	T	+	Capture_Scrambled	0	16.3897	10	4	NaN	3	2.14923	0.00956811	1.0898	2.14923	0.897234	P53996	Cnbp	Mus musculus	CCHC-type zinc finger nucleic acid binding protein
	2.002	23.0659	21.0639	24.056	22.924	23.7513	22.2639	22.3342	23.5566	21.5466	21.7265	19.4304	19.0593	T	+	Capture_Scrambled	0	17.2126	25	9	NaN	2	1.30781	0.0096	1.32304	1.30781	0.897635	P62259	Ywhae	Mus musculus	14-3-3 protein epsilon
	2.45876	25.3937	22.935	26.6927	25.8003	25.102	24.1894	25.1842	25.8199	24.7085	22.2729	21.8166	20.0569	T	+	Capture_Scrambled	0	33.3028	195	29	NaN	1	1.08942	0.0099802	1.46251	1.08942	0.896601	P56480	Atp5f1b	Mus musculus	ATP synthase subunit beta, mitochondrial
	1.65438	22.8032	21.1488	24.4186	23.1295	22.6798	21.5877	22.2004	22.473	21.724	21.6316	19.3717	20.5437	T	+	Capture_Scrambled	0	17.5266	17	5	NaN	2	2.24147	0.0100132	1.07595	2.24147	0.896877	Q3U9G9	Lbr	Mus musculus	Delta(14)-sterol reductase LBR
